# Supplementary material for: A Case of Adult-Onset Still’s Disease Caused by a Novel Splicing Mutation in TNFAIP3 Successfully Treated With Tocilizumab
Source: Front Immunol. 2018 Jul 4;9:1527. doi: 10.3389/fimmu.2018.01527 (PMC6039542; doi:10.3389/fimmu.2018.01527)
Supplement: Table S1 — MRF calculation and reference values. A complete list of calculated mutation rate residue frequencies (MRF) from A20 used for illustration of Figure 4. Population genetics data were acquired from GnomAD (version r2.0.2). Mutation rates and residue frequencies specific to TNFAIP3 were calculated. A Boolean scoring method was applied for conserved gene regions, scored as 0 and multiple variants per residue scored as 1 (for clarity, the variance frequency is also provided for low allele frequency rare variants). The MRF score predicts the likelihood of mutation for conserved residues. Known functional residues were sourced from UniProt and used for domain color coding in Figure 4. High scoring MRF indicate most probable variants for amino acids which are reported as non-mutated on GnomAD. [file Table_1.XLSX]

## Sheet: Gene specific calculation
	Conserved in human		Mutated on GnomAD
	Residue	Amino acid	Residue	Amino acid		Residues	State	%
	1	Met	2	Ala		374	Conserved	47.3418
	3	Glu	8	Gln		416	Mutated	52.6582
	4	Gln	9	Ala		790	Total
	5	Val	12	Leu
	6	Leu	13	Ser		Total counts			Mutation rate				Protein composition
	7	Pro	16	Arg		Amino acid	Conserved	Mutated	Total	Rate Conserved	Rate mutated		Amino	Composition	%	Frequency
	10	Leu	17	Lys		Ala	17	33	50	0.34	0.66		Ala	50	0.063	0.0632911
	11	Tyr	20	Lys		Arg	15	41	56	0.267857	0.732143		Arg	56	0.071	0.0708861
	14	Asn	21	Ile		Asn	17	23	40	0.425	0.575		Asn	40	0.051	0.0506329
	15	Met	22	Arg		Asp	16	14	30	0.533333	0.466667		Asp	30	0.038	0.0379747
	18	Ala	25	Thr		Cys	30	10	40	0.75	0.25		Cys	40	0.051	0.0506329
	19	Val	27	Glu		Gln	26	13	39	0.666667	0.333333		Gln	39	0.049	0.0493671
	23	Glu	28	Asp		Glu	30	27	57	0.526316	0.473684		Glu	57	0.072	0.0721519
	24	Arg	29	Ile		Gly	9	36	45	0.2	0.8		Gly	45	0.057	0.056962
	26	Pro	30	Phe		His	12	18	30	0.4	0.6		His	30	0.038	0.0379747
	32	Pro	31	Lys		Ile	11	16	27	0.407407	0.592593		Ile	27	0.034	0.0341772
	34	Asn	33	Thr		Leu	32	32	64	0.5	0.5		Leu	64	0.081	0.0810127
	35	Gly	36	Ile		Lys	29	17	46	0.630435	0.369565		Lys	46	0.058	0.0582278
	37	Ile	39	His		Met	10	10	20	0.5	0.5		Met	20	0.025	0.0253165
	38	His	40	Phe		Phe	22	12	34	0.647059	0.352941		Phe	34	0.043	0.043038
	41	Lys	42	Thr		Pro	21	35	56	0.375	0.625		Pro	56	0.071	0.0708861
	43	Met	44	His		Ser	22	31	53	0.415094	0.584906		Ser	53	0.067	0.0670886
	46	Tyr	45	Arg		Thr	20	27	47	0.425532	0.574468		Thr	47	0.059	0.0594937
	49	Glu	47	Thr		Trp	8	1	9	0.888889	0.111111		Trp	9	0.011	0.0113924
	50	Met	48	Leu		Tyr	10	8	18	0.555556	0.444444		Tyr	18	0.023	0.0227848
	51	Phe	52	Arg		Val	17	12	29	0.586207	0.413793		Val	29	0.037	0.0367089
	53	Thr	54	Cys									Total	790
	55	Gln	58	Pro
	56	Phe	61	Arg
	57	Cys	63	Ile
	59	Gln	65	His
	60	Phe	66	Lys
	62	Glu	67	Ala
	64	Ile	68	Leu							Composition
	72	Asn	69	Ile			Amino acid	Rate Conserved	Rate mutated		Amino acid	Frequency		Amino acid	Mutation rate*residue frequency
	73	Ile	70	Asp			Ala	0.34	0.66		Ala	0.0632911		Ala	0.0417722
	75	Ala	71	Arg			Arg	0.267857	0.732143		Arg	0.0708861		Arg	0.0518987
	77	Leu	74	Gln			Asn	0.425	0.575		Asn	0.0506329		Asn	0.0291139
	80	Gln	76	Thr			Asp	0.533333	0.466667		Asp	0.0379747		Asp	0.0177215
	82	Lys	78	Glu			Cys	0.75	0.25		Cys	0.0506329		Cys	0.0126582
	85	Trp	79	Ser			Gln	0.666667	0.333333		Gln	0.0493671		Gln	0.0164557
	88	Glu	81	Lys			Glu	0.526316	0.473684		Glu	0.0721519		Glu	0.0341772
	89	Val	83	Leu			Gly	0.2	0.8		Gly	0.056962		Gly	0.0455696
	90	Arg	84	Asn			His	0.4	0.6		His	0.0379747		His	0.0227848
	91	Lys	86	Cys			Ile	0.407407	0.592593		Ile	0.0341772		Ile	0.0202532
	92	Leu	87	Arg			Leu	0.5	0.5		Leu	0.0810127		Leu	0.0405063
	95	Leu	93	Val			Lys	0.630435	0.369565		Lys	0.0582278		Lys	0.021519
	96	Lys	94	Ala			Met	0.5	0.5		Met	0.0253165		Met	0.0126582
	98	Asn	97	Thr			Phe	0.647059	0.352941		Phe	0.043038		Phe	0.0151899
	103	Cys	99	Gly			Pro	0.375	0.625		Pro	0.0708861		Pro	0.0443038
	107	Ala	100	Asp			Ser	0.415094	0.584906		Ser	0.0670886		Ser	0.0392405
	110	Gln	101	Gly			Thr	0.425532	0.574468		Thr	0.0594937		Thr	0.0341772
	113	Trp	102	Asn			Trp	0.888889	0.111111		Trp	0.0113924		Trp	0.00126582
	116	Gln	104	Leu			Tyr	0.555556	0.444444		Tyr	0.0227848		Tyr	0.0101266
	117	Asp	105	Met			Val	0.586207	0.413793		Val	0.0367089		Val	0.0151899
	118	Thr	106	His							Sum	1
	119	Asp	108	Thr
	120	Leu	109	Ser
	121	Val	111	Tyr
	123	Arg	112	Met
	124	Lys	114	Gly
	131	Lys	115	Val
	132	Glu	122	Leu
	133	Thr	125	Ala
	134	Asp	126	Leu
	135	Thr	127	Phe
	138	Phe	128	Ser
	139	Lys	129	Thr
	142	Trp	130	Leu
	143	Gln	136	Arg
	146	Ser	137	Asn
	148	Lys	140	Phe
	149	Ser	141	Arg
	151	Glu	144	Leu
	152	Phe	145	Glu
	158	Cys	147	Leu
	161	Thr	150	Gln
	163	Asn	153	Val
	164	Trp	154	Glu
	165	Asn	155	Thr
	166	Asp	156	Gly
	167	Glu	157	Leu
	168	Trp	159	Tyr
	173	Lys	160	Asp
	174	Met	162	Arg
	175	Ala	169	Asp
	176	Ser	170	Asn
	177	Thr	171	Leu
	178	Asp	172	Ile
	179	Thr	180	Pro
	185	Gly	181	Met
	186	Leu	182	Ala
	187	Gln	183	Arg
	188	Tyr	184	Ser
	190	Ser	189	Asn
	191	Leu	197	Phe
	192	Glu	202	Ile
	193	Glu	204	Arg
	194	Ile	205	Arg
	195	His	207	Ile
	196	Ile	208	Ile
	198	Val	213	Lys
	199	Leu	214	Met
	200	Cys	216	Arg
	201	Asn	217	Ser
	203	Leu	219	Glu
	206	Pro	224	Phe
	209	Val	225	Ala
	210	Ile	230	Gly
	211	Ser	231	Gly
	212	Asp	233	Tyr
	215	Leu	234	Leu
	218	Leu	237	His
	220	Ser	240	Ala
	221	Gly	246	Tyr
	222	Ser	247	Pro
	223	Asn	248	Ile
	226	Pro	250	Leu
	227	Leu	251	Gly
	228	Lys	253	Asp
	229	Val	254	Ser
	232	Ile	258	Val
	235	Pro	259	Pro
	236	Leu	264	Lys
	238	Trp	267	Gly
	239	Pro	269	Glu
	241	Gln	270	Ile
	242	Glu	271	Arg
	243	Cys	277	Asn
	244	Tyr	278	Arg
	245	Arg	280	Arg
	249	Val	281	Gly
	252	Tyr	286	Leu
	255	His	288	Val
	256	His	289	His
	257	Phe	291	Leu
	260	Leu	294	Pro
	261	Val	296	Asn
	262	Thr	299	Lys
	263	Leu	300	Glu
	265	Asp	303	Leu
	266	Ser	304	Lys
	268	Pro	305	Glu
	272	Ala	307	Leu
	273	Val	308	Met
	274	Pro	309	Val
	275	Leu	310	Ile
	276	Val	312	Ile
	279	Asp	313	Pro
	282	Arg	314	Val
	283	Phe	316	Gly
	284	Glu	319	His
	285	Asp	320	Gly
	287	Lys	321	Thr
	290	Phe	322	Thr
	292	Thr	323	His
	293	Asp	325	Ile
	295	Glu	326	Asn
	297	Glu	327	Ala
	298	Met	328	Ala
	301	Lys	334	Asn
	302	Leu	335	Leu
	306	Tyr	336	Pro
	311	Glu	340	Asn
	315	Gln	345	Tyr
	317	Trp	350	Gln
	318	Asp	352	Glu
	324	Leu	353	Tyr
	329	Lys	354	Lys
	330	Leu	358	Glu
	331	Asp	359	Asn
	332	Glu	360	Ser
	333	Ala	361	Glu
	337	Lys	362	Gln
	338	Glu	363	Gly
	339	Ile	367	Gly
	341	Leu	368	His
	342	Val	369	Ala
	343	Asp	374	Glu
	344	Asp	375	Pro
	346	Phe	376	Ser
	347	Glu	377	Val
	348	Leu	380	Leu
	349	Val	381	Ser
	351	His	382	Leu
	355	Lys	383	Met
	356	Trp	389	Thr
	357	Gln	391	Asn
	364	Arg	392	Cys
	365	Arg	393	Pro
	366	Glu	394	Phe
	370	Gln	397	Ser
	371	Asn	398	Val
	372	Pro	403	Leu
	373	Met	405	His
	378	Pro	406	Glu
	379	Gln	408	Ser
	384	Asp	411	Arg
	385	Val	413	Lys
	386	Lys	414	Asn
	387	Cys	415	Gln
	388	Glu	420	Lys
	390	Pro	421	Leu
	395	Phe	422	Asn
	396	Met	423	Ser
	399	Asn	425	Pro
	400	Thr	426	Gly
	401	Gln	427	Pro
	402	Pro	428	Glu
	404	Cys	429	Gly
	407	Cys	431	Pro
	409	Glu	432	Gly
	410	Arg	433	Met
	412	Gln	434	Ala
	416	Asn	435	Leu
	417	Lys	436	Gly
	418	Leu	439	Arg
	419	Pro	440	Gly
	424	Lys	441	Glu
	430	Leu	444	Glu
	437	Ala	447	Ala
	438	Ser	448	Trp
	442	Ala	449	Asn
	443	Tyr	451	Glu
	445	Pro	453	Ser
	446	Leu	454	Thr
	450	Pro	455	Gly
	452	Glu	456	Gly
	458	His	457	Pro
	460	Ala	459	Ser
	465	Pro	461	Pro
	468	Phe	462	Pro
	469	Leu	463	Thr
	472	Glu	464	Ala
	473	Thr	466	Ser
	474	Thr	467	Pro
	475	Ala	470	Phe
	476	Met	471	Ser
	477	Lys	478	Cys
	480	Ser	479	Arg
	483	Cys	481	Pro
	484	Pro	482	Gly
	485	Phe	486	Thr
	487	Leu	490	Gln
	488	Asn	492	Asn
	489	Val	493	Gly
	491	His	497	Arg
	494	Phe	500	Asn
	495	Cys	501	Ala
	496	Glu	502	Arg
	498	Cys	503	Gln
	499	His	505	His
	504	Leu	506	Ala
	513	Thr	507	Ser
	520	Lys	508	His
	521	Cys	509	Ala
	524	Cys	510	Pro
	525	Leu	511	Asp
	526	Gln	512	His
	528	Val	514	Arg
	529	Thr	515	His
	530	Arg	516	Leu
	532	Phe	517	Asp
	533	Asn	518	Pro
	534	Gly	519	Gly
	535	Ile	522	Gln
	536	Cys	523	Ala
	537	Ser	527	Asp
	539	Cys	531	Thr
	541	Lys	538	Thr
	543	Thr	540	Phe
	546	Glu	542	Arg
	553	Thr	544	Thr
	554	Ser	545	Ala
	558	Ser	547	Ala
	560	His	548	Ser
	562	Arg	549	Ser
	563	Ser	550	Ser
	564	Lys	551	Leu
	573	Ser	552	Ser
	574	Pro	555	Leu
	575	Ser	556	Pro
	578	Ser	557	Pro
	582	Ala	559	Cys
	583	Gly	561	Gln
	588	Ala	565	Ser
	590	Cys	566	Asp
	592	Ser	567	Pro
	593	Gln	568	Ser
	594	Ala	569	Arg
	599	Gly	570	Leu
	605	Ser	571	Val
	606	Lys	572	Arg
	607	Cys	576	Pro
	608	Arg	577	His
	612	Cys	579	Cys
	614	Tyr	580	His
	616	Gly	581	Arg
	619	Glu	584	Asn
	620	Asn	585	Asp
	624	Cys	586	Ala
	625	Thr	587	Pro
	626	Leu	589	Gly
	627	Cys	591	Leu
	628	Phe	595	Ala
	632	Arg	596	Arg
	634	Asn	597	Thr
	635	Lys	598	Pro
	640	Ala	600	Asp
	641	Ser	601	Arg
	643	Lys	602	Thr
	644	Val	603	Gly
	651	Phe	604	Thr
	652	Gln	609	Lys
	655	Ile	610	Ala
	657	Cys	611	Gly
	658	Leu	613	Val
	664	Thr	615	Phe
	667	Ser	617	Thr
	670	Phe	618	Pro
	673	Tyr	621	Lys
	674	Cys	622	Gly
	675	Gln	623	Phe
	677	Cys	629	Ile
	678	Phe	630	Glu
	680	Glu	631	Tyr
	681	Ala	633	Glu
	682	Gln	636	His
	684	Gln	637	Phe
	686	Phe	638	Ala
	687	His	639	Ala
	688	Glu	642	Gly
	690	Lys	645	Ser
	691	Arg	646	Pro
	693	Glu	647	Thr
	695	Gln	648	Ala
	700	Gln	649	Ser
	705	Pro	650	Arg
	707	Thr	653	Asn
	708	Thr	654	Thr
	713	Arg	656	Pro
	720	Ser	659	Gly
	722	Lys	660	Arg
	724	Ile	661	Glu
	726	Ala	662	Cys
	727	Cys	663	Gly
	732	Leu	665	Leu
	733	Cys	666	Gly
	734	Met	668	Thr
	738	His	669	Met
	739	Pro	671	Glu
	740	Asn	672	Gly
	741	Gln	676	Lys
	742	Arg	679	Ile
	751	Glu	683	Asn
	759	Lys	685	Arg
	762	Cys	689	Ala
	764	Ala	692	Thr
	767	Cys	694	Glu
	768	Asp	696	Leu
	769	His	697	Arg
	770	Phe	698	Ser
	771	Gly	699	Ser
	772	Asn	701	Arg
	774	Lys	702	Arg
	775	Cys	703	Asp
	779	Cys	704	Val
	782	Cys	706	Arg
	783	Phe	709	Gln
	784	Gln	710	Ser
	785	Phe	711	Thr
	787	Gln	712	Ser
	789	Tyr	714	Pro
	790	Gly	715	Lys
			716	Cys
			717	Ala
			718	Arg
			719	Ala
			721	Cys
			723	Asn
			725	Leu
			728	Arg
			729	Ser
			730	Glu
			731	Glu
			735	Glu
			736	Cys
			737	Gln
			743	Met
			744	Gly
			745	Pro
			746	Gly
			747	Ala
			748	His
			749	Arg
			750	Gly
			752	Pro
			753	Ala
			754	Pro
			755	Glu
			756	Asp
			757	Pro
			758	Pro
			760	Gln
			761	Arg
			763	Arg
			765	Pro
			766	Ala
			773	Ala
			776	Asn
			777	Gly
			778	Tyr
			780	Asn
			781	Glu
			786	Lys
			788	Met

## Sheet: MRF map and GnomAD data
Residue number	Amino acid	Mutation rate*residue frequency	Mutation rate*residue frequency with Boolean filter	Visual filter (05.% average)	GnomAD Global Allele Frequency*	GnomAD Allele Total	Homozygotes Reported
1	Met	0.0126582	0.0126582	0.00632911	0	0	0
2	Ala	0.0417722	0	0.0156118	Multiple alt alleles	100	Yes
3	Glu	0.0341772	0.0341772	0.0168776	0	0	0
4	Gln	0.0164557	0.0164557	0.0219409	0	0	0
5	Val	0.0151899	0.0151899	0.0240506	0	0	0
6	Leu	0.0405063	0.0405063	0.0333333	0	0	0
7	Pro	0.0443038	0.0443038	0.02827	0	0	0
8	Gln	0.0164557	0	0.0147679	Multiple alt alleles	100	Yes
9	Ala	0.0417722	0	0.0135021	4.07e-06	245698	0
10	Leu	0.0405063	0.0405063	0.0168776	0	0	0
11	Tyr	0.0101266	0.0101266	0.0168776	0	0	0
12	Leu	0.0405063	0	0.00337553	Multiple alt alleles	100	Yes
13	Ser	0.0392405	0	0.00970464	3.236e-05	30900	0
14	Asn	0.0291139	0.0291139	0.0139241	0	0	0
15	Met	0.0126582	0.0126582	0.0139241	0	0	0
16	Arg	0.0518987	0	0.00421941	Multiple alt alleles	100	Yes
17	Lys	0.021519	0	0.0139241	8.128e-06	246048	0
18	Ala	0.0417722	0.0417722	0.0189873	0	0	0
19	Val	0.0151899	0.0151899	0.0189873	0	0	0
20	Lys	0.021519	0	0.00506329	4.063e-06	246108	0
21	Ile	0.0202532	0	0	Multiple alt alleles	100	Yes
22	Arg	0.0518987	0	0.0113924	3.232e-05	30936	0
23	Glu	0.0341772	0.0341772	0.028692	0	0	0
24	Arg	0.0518987	0.0518987	0.028692	0	0	0
25	Thr	0.0341772	0	0.0320675	2.437e-05	246168	0
26	Pro	0.0443038	0.0443038	0.0147679	0	0	0
27	Glu	0.0341772	0	0.0147679	4.062e-06	246204	0
28	Asp	0.0177215	0	0	4.062e-06	246202	0
29	Ile	0.0202532	0	0	Multiple alt alleles	100	Yes
30	Phe	0.0151899	0	0	Multiple alt alleles	100	Yes
31	Lys	0.021519	0	0.0147679	Multiple alt alleles	100	Yes
32	Pro	0.0443038	0.0443038	0.0147679	0	0	0
33	Thr	0.0341772	0	0.0244726	4.061e-06	246232	0
34	Asn	0.0291139	0.0291139	0.0248945	0	0	0
35	Gly	0.0455696	0.0455696	0.0248945	0	0	0
36	Ile	0.0202532	0	0.0219409	Multiple alt alleles	100	Yes
37	Ile	0.0202532	0.0202532	0.014346	0	0	0
38	His	0.0227848	0.0227848	0.014346	0	0	0
39	His	0.0227848	0	0.00759494	4.061e-06	246244	0
40	Phe	0.0151899	0	0.007173	4.061e-06	246246	0
41	Lys	0.021519	0.021519	0.007173	0	0	0
42	Thr	0.0341772	0	0.0113924	2.886e-05	277200	0
43	Met	0.0126582	0.0126582	0.00421941	0	0	0
44	His	0.0227848	0	0.00421941	4.061e-06	246252	0
45	Arg	0.0518987	0	0.00337553	Multiple alt alleles	100	Yes
46	Tyr	0.0101266	0.0101266	0.00337553	0	0	0
47	Thr	0.0341772	0	0.00337553	4.061e-06	246256	0
48	Leu	0.0405063	0	0.0113924	Multiple alt alleles	100	Yes
49	Glu	0.0341772	0.0341772	0.0156118	0	0	0
50	Met	0.0126582	0.0126582	0.0206751	0	0	0
51	Phe	0.0151899	0.0151899	0.0092827	0	0	0
52	Arg	0.0518987	0	0.0164557	4.061e-06	246266	0
53	Thr	0.0341772	0.0341772	0.0113924	0	0	0
54	Cys	0.0126582	0	0.0168776	4.061e-06	246268	0
55	Gln	0.0164557	0.0164557	0.0105485	0	0	0
56	Phe	0.0151899	0.0151899	0.0147679	0	0	0
57	Cys	0.0126582	0.0126582	0.0092827	0	0	0
58	Pro	0.0443038	0	0.00970464	Multiple alt alleles	100	Yes
59	Gln	0.0164557	0.0164557	0.0105485	0	0	0
60	Phe	0.0151899	0.0151899	0.0105485	0	0	0
61	Arg	0.0518987	0	0.0164557	2.525e-05	277222	0
62	Glu	0.0341772	0.0341772	0.0113924	0	0	0
63	Ile	0.0202532	0	0.0181435	1.624e-05	246264	1
64	Ile	0.0202532	0.0202532	0.00675105	0	0	0
65	His	0.0227848	0	0.00675105	Multiple alt alleles	100	Yes
66	Lys	0.021519	0	0	7.214e-06	277234	0
67	Ala	0.0417722	0	0	Multiple alt alleles	100	Yes
68	Leu	0.0405063	0	0	4.061e-06	246264	0
69	Ile	0.0202532	0	0	Multiple alt alleles	100	Yes
70	Asp	0.0177215	0	0	4.061e-06	246262	0
71	Arg	0.0518987	0	0.00970464	Multiple alt alleles	100	Yes
72	Asn	0.0291139	0.0291139	0.0164557	0	0	0
73	Ile	0.0202532	0.0202532	0.0164557	0	0	0
74	Gln	0.0164557	0	0.0206751	4.061e-06	246240	0
75	Ala	0.0417722	0.0417722	0.0139241	0	0	0
76	Thr	0.0341772	0	0.0274262	4.061e-06	246230	0
77	Leu	0.0405063	0.0405063	0.0135021	0	0	0
78	Glu	0.0341772	0	0.0135021	4.061e-06	246230	0
79	Ser	0.0392405	0	0.00548523	1.804e-05	277170	0
80	Gln	0.0164557	0.0164557	0.00548523	0	0	0
81	Lys	0.021519	0	0.0126582	4.061e-06	246222	0
82	Lys	0.021519	0.021519	0.007173	0	0	0
83	Leu	0.0405063	0	0.007173	2.526e-05	277168	0
84	Asn	0.0291139	0	0.000421941	4.062e-06	246184	0
85	Trp	0.00126582	0.00126582	0.000421941	0	0	0
86	Cys	0.0126582	0	0.000421941	4.063e-06	246152	0
87	Arg	0.0518987	0	0.0113924	Multiple alt alleles	100	Yes
88	Glu	0.0341772	0.0341772	0.0164557	0	0	0
89	Val	0.0151899	0.0151899	0.0337553	0	0	0
90	Arg	0.0518987	0.0518987	0.0295359	0	0	0
91	Lys	0.021519	0.021519	0.0379747	0	0	0
92	Leu	0.0405063	0.0405063	0.0206751	0	0	0
93	Val	0.0151899	0	0.0135021	4.066e-06	245946	0
94	Ala	0.0417722	0	0.0135021	Multiple alt alleles	100	Yes
95	Leu	0.0405063	0.0405063	0.0206751	0	0	0
96	Lys	0.021519	0.021519	0.0206751	0	0	0
97	Thr	0.0341772	0	0.0168776	Multiple alt alleles	100	Yes
98	Asn	0.0291139	0.0291139	0.00970464	0	0	0
99	Gly	0.0455696	0	0.00970464	Multiple alt alleles	100	Yes
100	Asp	0.0177215	0	0	7.973e-05	275948	0
101	Gly	0.0455696	0	0	8.162e-06	245034	0
102	Asn	0.0291139	0	0.00421941	0.01243	276116	98
103	Cys	0.0126582	0.0126582	0.00421941	0	0	0
104	Leu	0.0405063	0	0.00421941	Multiple alt alleles	100	Yes
105	Met	0.0126582	0	0	4.075e-06	245418	0
106	His	0.0227848	0	0.0139241	4.075e-06	245424	0
107	Ala	0.0417722	0.0417722	0.0139241	0	0	0
108	Thr	0.0341772	0	0.0139241	0.000123	276506	1
109	Ser	0.0392405	0	0.00548523	4.069e-06	245778	0
110	Gln	0.0164557	0.0164557	0.00548523	0	0	0
111	Tyr	0.0101266	0	0.00548523	4.065e-06	246004	0
112	Met	0.0126582	0	0.000421941	4.064e-06	246050	0
113	Trp	0.00126582	0.00126582	0.000421941	0	0	0
114	Gly	0.0455696	0	0.000421941	Multiple alt alleles	100	Yes
115	Val	0.0151899	0	0.00548523	7.217e-05	277136	0
116	Gln	0.0164557	0.0164557	0.0113924	0	0	0
117	Asp	0.0177215	0.0177215	0.0227848	0	0	0
118	Thr	0.0341772	0.0341772	0.0232068	0	0	0
119	Asp	0.0177215	0.0177215	0.0308017	0	0	0
120	Leu	0.0405063	0.0405063	0.0244726	0	0	0
121	Val	0.0151899	0.0151899	0.0185654	0	0	0
122	Leu	0.0405063	0	0.0223629	Multiple alt alleles	100	Yes
123	Arg	0.0518987	0.0518987	0.0244726	0	0	0
124	Lys	0.021519	0.021519	0.0244726	0	0	0
125	Ala	0.0417722	0	0.007173	Multiple alt alleles	100	Yes
126	Leu	0.0405063	0	0	4.061e-06	246262	0
127	Phe	0.0151899	0	0	Multiple alt alleles	100	Yes
128	Ser	0.0392405	0	0	4.061e-06	246266	0
129	Thr	0.0341772	0	0	Multiple alt alleles	100	Yes
130	Leu	0.0405063	0	0.007173	Multiple alt alleles	100	Yes
131	Lys	0.021519	0.021519	0.0185654	0	0	0
132	Glu	0.0341772	0.0341772	0.0299578	0	0	0
133	Thr	0.0341772	0.0341772	0.028692	0	0	0
134	Asp	0.0177215	0.0177215	0.028692	0	0	0
135	Thr	0.0341772	0.0341772	0.0172996	0	0	0
136	Arg	0.0518987	0	0.0113924	Multiple alt alleles	100	Yes
137	Asn	0.0291139	0	0.00506329	8.122e-06	246242	0
138	Phe	0.0151899	0.0151899	0.0122363	0	0	0
139	Lys	0.021519	0.021519	0.0122363	0	0	0
140	Phe	0.0151899	0	0.007173	8.122e-06	246236	0
141	Arg	0.0518987	0	0.000421941	Multiple alt alleles	100	Yes
142	Trp	0.00126582	0.00126582	0.00590717	0	0	0
143	Gln	0.0164557	0.0164557	0.00590717	0	0	0
144	Leu	0.0405063	0	0.00548523	4.062e-06	246208	0
145	Glu	0.0341772	0	0.0130802	8.124e-06	246194	0
146	Ser	0.0392405	0.0392405	0.0130802	0	0	0
147	Leu	0.0405063	0	0.0202532	4.062e-06	246170	0
148	Lys	0.021519	0.021519	0.0202532	0	0	0
149	Ser	0.0392405	0.0392405	0.0202532	0	0	0
150	Gln	0.0164557	0	0.0244726	1.083e-05	277100	0
151	Glu	0.0341772	0.0341772	0.0164557	0	0	0
152	Phe	0.0151899	0.0151899	0.0164557	0	0	0
153	Val	0.0151899	0	0.00506329	8.13e-06	245994	0
154	Glu	0.0341772	0	0	Multiple alt alleles	100	Yes
155	Thr	0.0341772	0	0	Multiple alt alleles	100	Yes
156	Gly	0.0455696	0	0	4.069e-06	245770	0
157	Leu	0.0405063	0	0.00421941	2.035e-05	245676	0
158	Cys	0.0126582	0.0126582	0.00421941	0	0	0
159	Tyr	0.0101266	0	0.00421941	4.075e-06	245428	0
160	Asp	0.0177215	0	0.0113924	3.228e-05	30980	0
161	Thr	0.0341772	0.0341772	0.0113924	0	0	0
162	Arg	0.0518987	0	0.021097	Multiple alt alleles	100	Yes
163	Asn	0.0291139	0.0291139	0.0101266	0	0	0
164	Trp	0.00126582	0.00126582	0.0198312	0	0	0
165	Asn	0.0291139	0.0291139	0.0160338	0	0	0
166	Asp	0.0177215	0.0177215	0.0270042	0	0	0
167	Glu	0.0341772	0.0341772	0.0177215	0	0	0
168	Trp	0.00126582	0.00126582	0.0118143	0	0	0
169	Asp	0.0177215	0	0.000421941	Multiple alt alleles	100	Yes
170	Asn	0.0291139	0	0	4.467e-05	246232	0
171	Leu	0.0405063	0	0	4.061e-06	246254	0
172	Ile	0.0202532	0	0.007173	4.061e-06	246244	0
173	Lys	0.021519	0.021519	0.0113924	0	0	0
174	Met	0.0126582	0.0126582	0.0253165	0	0	0
175	Ala	0.0417722	0.0417722	0.0312236	0	0	0
176	Ser	0.0392405	0.0392405	0.0383966	0	0	0
177	Thr	0.0341772	0.0341772	0.0303797	0	0	0
178	Asp	0.0177215	0.0177215	0.028692	0	0	0
179	Thr	0.0341772	0.0341772	0.0172996	0	0	0
180	Pro	0.0443038	0	0.0113924	8.122e-06	246252	0
181	Met	0.0126582	0	0	4.061e-06	246260	0
182	Ala	0.0417722	0	0	8.122e-06	246256	0
183	Arg	0.0518987	0	0	Multiple alt alleles	100	Yes
184	Ser	0.0392405	0	0.0151899	Multiple alt alleles	100	Yes
185	Gly	0.0455696	0.0455696	0.028692	0	0	0
186	Leu	0.0405063	0.0405063	0.0341772	0	0	0
187	Gln	0.0164557	0.0164557	0.0223629	0	0	0
188	Tyr	0.0101266	0.0101266	0.00886076	0	0	0
189	Asn	0.0291139	0	0.0164557	8.121e-06	246262	0
190	Ser	0.0392405	0.0392405	0.0265823	0	0	0
191	Leu	0.0405063	0.0405063	0.0379747	0	0	0
192	Glu	0.0341772	0.0341772	0.0362869	0	0	0
193	Glu	0.0341772	0.0341772	0.0295359	0	0	0
194	Ile	0.0202532	0.0202532	0.0257384	0	0	0
195	His	0.0227848	0.0227848	0.021097	0	0	0
196	Ile	0.0202532	0.0202532	0.014346	0	0	0
197	Phe	0.0151899	0	0.0118143	4.061e-06	246250	0
198	Val	0.0151899	0.0151899	0.0185654	0	0	0
199	Leu	0.0405063	0.0405063	0.0227848	0	0	0
200	Cys	0.0126582	0.0126582	0.0274262	0	0	0
201	Asn	0.0291139	0.0291139	0.0139241	0	0	0
202	Ile	0.0202532	0	0.0232068	1.443e-05	277222	0
203	Leu	0.0405063	0.0405063	0.0135021	0	0	0
204	Arg	0.0518987	0	0.0135021	4.061e-06	246242	0
205	Arg	0.0518987	0	0.0147679	4.061e-06	246236	0
206	Pro	0.0443038	0.0443038	0.0147679	0	0	0
207	Ile	0.0202532	0	0.0147679	Multiple alt alleles	100	Yes
208	Ile	0.0202532	0	0.00506329	1.443e-05	277214	0
209	Val	0.0151899	0.0151899	0.0118143	0	0	0
210	Ile	0.0202532	0.0202532	0.0248945	0	0	0
211	Ser	0.0392405	0.0392405	0.0257384	0	0	0
212	Asp	0.0177215	0.0177215	0.0189873	0	0	0
213	Lys	0.021519	0	0.00590717	8.123e-06	246204	0
214	Met	0.0126582	0	0.0135021	4.092e-06	244376	0
215	Leu	0.0405063	0.0405063	0.0135021	0	0	0
216	Arg	0.0518987	0	0.0135021	4.085e-06	244808	0
217	Ser	0.0392405	0	0.0135021	4.083e-06	244900	0
218	Leu	0.0405063	0.0405063	0.0135021	0	0	0
219	Glu	0.0341772	0	0.0265823	1.085e-05	276422	0
220	Ser	0.0392405	0.0392405	0.02827	0	0	0
221	Gly	0.0455696	0.0455696	0.0413502	0	0	0
222	Ser	0.0392405	0.0392405	0.0379747	0	0	0
223	Asn	0.0291139	0.0291139	0.0227848	0	0	0
224	Phe	0.0151899	0	0.00970464	Multiple alt alleles	100	Yes
225	Ala	0.0417722	0	0.0147679	8.135e-06	245840	0
226	Pro	0.0443038	0.0443038	0.02827	0	0	0
227	Leu	0.0405063	0.0405063	0.035443	0	0	0
228	Lys	0.021519	0.021519	0.0257384	0	0	0
229	Val	0.0151899	0.0151899	0.0122363	0	0	0
230	Gly	0.0455696	0	0.00506329	3.229e-05	30970	0
231	Gly	0.0455696	0	0.00675105	4.062e-06	246178	0
232	Ile	0.0202532	0.0202532	0.00675105	0	0	0
233	Tyr	0.0101266	0	0.00675105	4.062e-06	246202	0
234	Leu	0.0405063	0	0.0147679	4.062e-06	246212	0
235	Pro	0.0443038	0.0443038	0.02827	0	0	0
236	Leu	0.0405063	0.0405063	0.02827	0	0	0
237	His	0.0227848	0	0.0139241	4.061e-06	246236	0
238	Trp	0.00126582	0.00126582	0.0151899	0	0	0
239	Pro	0.0443038	0.0443038	0.0151899	0	0	0
240	Ala	0.0417722	0	0.0202532	Multiple alt alleles	100	Yes
241	Gln	0.0164557	0.0164557	0.0168776	0	0	0
242	Glu	0.0341772	0.0341772	0.021097	0	0	0
243	Cys	0.0126582	0.0126582	0.0189873	0	0	0
244	Tyr	0.0101266	0.0101266	0.0248945	0	0	0
245	Arg	0.0518987	0.0518987	0.0206751	0	0	0
246	Tyr	0.0101266	0	0.0172996	4.061e-06	246246	0
247	Pro	0.0443038	0	0	3.229e-05	30968	0
248	Ile	0.0202532	0	0.00506329	5.28e-05	246232	0
249	Val	0.0151899	0.0151899	0.00506329	0	0	0
250	Leu	0.0405063	0	0.00506329	3.229e-05	30972	0
251	Gly	0.0455696	0	0.00337553	8.124e-06	246196	0
252	Tyr	0.0101266	0.0101266	0.00337553	0	0	0
253	Asp	0.0177215	0	0.00337553	Multiple alt alleles	100	Yes
254	Ser	0.0392405	0	0.00759494	7.217e-06	277140	0
255	His	0.0227848	0.0227848	0.0151899	0	0	0
256	His	0.0227848	0.0227848	0.0202532	0	0	0
257	Phe	0.0151899	0.0151899	0.0126582	0	0	0
258	Val	0.0151899	0	0.00506329	Multiple alt alleles	100	Yes
259	Pro	0.0443038	0	0.0135021	4.064e-06	246042	0
260	Leu	0.0405063	0.0405063	0.0185654	0	0	0
261	Val	0.0151899	0.0151899	0.0299578	0	0	0
262	Thr	0.0341772	0.0341772	0.0299578	0	0	0
263	Leu	0.0405063	0.0405063	0.0248945	0	0	0
264	Lys	0.021519	0	0.0194093	Multiple alt alleles	100	Yes
265	Asp	0.0177215	0.0177215	0.0189873	0	0	0
266	Ser	0.0392405	0.0392405	0.0189873	0	0	0
267	Gly	0.0455696	0	0.0278481	4.148e-06	241064	0
268	Pro	0.0443038	0.0443038	0.0147679	0	0	0
269	Glu	0.0341772	0	0.0147679	Multiple alt alleles	100	Yes
270	Ile	0.0202532	0	0	8.645e-06	231336	0
271	Arg	0.0518987	0	0.0139241	4.235e-06	236136	0
272	Ala	0.0417722	0.0417722	0.0189873	0	0	0
273	Val	0.0151899	0.0151899	0.0337553	0	0	0
274	Pro	0.0443038	0.0443038	0.0333333	0	0	0
275	Leu	0.0405063	0.0405063	0.0333333	0	0	0
276	Val	0.0151899	0.0151899	0.0185654	0	0	0
277	Asn	0.0291139	0	0.00506329	0.0003507	273754	0
278	Arg	0.0518987	0	0.00590717	4.12e-06	242746	0
279	Asp	0.0177215	0.0177215	0.00590717	0	0	0
280	Arg	0.0518987	0	0.00590717	Multiple alt alleles	100	Yes
281	Gly	0.0455696	0	0.0172996	1.088e-05	275652	0
282	Arg	0.0518987	0.0518987	0.0223629	0	0	0
283	Phe	0.0151899	0.0151899	0.0337553	0	0	0
284	Glu	0.0341772	0.0341772	0.0223629	0	0	0
285	Asp	0.0177215	0.0177215	0.0172996	0	0	0
286	Leu	0.0405063	0	0.0130802	1.627e-05	245860	0
287	Lys	0.021519	0.021519	0.007173	0	0	0
288	Val	0.0151899	0	0.007173	Multiple alt alleles	100	Yes
289	His	0.0227848	0	0.00506329	4.064e-06	246048	0
290	Phe	0.0151899	0.0151899	0.00506329	0	0	0
291	Leu	0.0405063	0	0.0164557	2.033e-05	245940	0
292	Thr	0.0341772	0.0341772	0.0172996	0	0	0
293	Asp	0.0177215	0.0177215	0.0172996	0	0	0
294	Pro	0.0443038	0	0.0172996	4.064e-06	246056	0
295	Glu	0.0341772	0.0341772	0.0113924	0	0	0
296	Asn	0.0291139	0	0.0227848	Multiple alt alleles	100	Yes
297	Glu	0.0341772	0.0341772	0.0156118	0	246156	0
298	Met	0.0126582	0.0126582	0.0156118	0	0	0
299	Lys	0.021519	0	0.00421941	4.063e-06	246138	0
300	Glu	0.0341772	0	0.007173	Multiple alt alleles	100	Yes
301	Lys	0.021519	0.021519	0.0206751	0	0	0
302	Leu	0.0405063	0.0405063	0.0206751	0	0	0
303	Leu	0.0405063	0	0.0135021	4.063e-06	246144	0
304	Lys	0.021519	0	0	Multiple alt alleles	100	Yes
305	Glu	0.0341772	0	0.00337553	Multiple alt alleles	100	Yes
306	Tyr	0.0101266	0.0101266	0.00337553	0	0	0
307	Leu	0.0405063	0	0.00337553	7.584e-05	276900	0
308	Met	0.0126582	0	0	Multiple alt alleles	100	Yes
309	Val	0.0151899	0	0	4.07e-06	245704	0
310	Ile	0.0202532	0	0.0113924	1.084e-05	276806	0
311	Glu	0.0341772	0.0341772	0.0113924	0	0	0
312	Ile	0.0202532	0	0.0113924	4.068e-06	245842	0
313	Pro	0.0443038	0	0	4.068e-06	245828	0
314	Val	0.0151899	0	0.00548523	Multiple alt alleles	100	Yes
315	Gln	0.0164557	0.0164557	0.00548523	0	0	0
316	Gly	0.0455696	0	0.00590717	4.069e-06	245744	0
317	Trp	0.00126582	0.00126582	0.00632911	0	0	0
318	Asp	0.0177215	0.0177215	0.00632911	0	0	0
319	His	0.0227848	0	0.00590717	4.079e-06	245180	0
320	Gly	0.0455696	0	0	9.817e-05	244486	0
321	Thr	0.0341772	0	0	4.096e-06	244148	0
322	Thr	0.0341772	0	0	6.211e-05	273718	0
323	His	0.0227848	0	0.0135021	4.114e-06	243060	0
324	Leu	0.0405063	0.0405063	0.0135021	0	0	0
325	Ile	0.0202532	0	0.0135021	4.149e-06	241006	0
326	Asn	0.0291139	0	0	8.345e-06	239658	0
327	Ala	0.0417722	0	0	Multiple alt alleles	100	Yes
328	Ala	0.0417722	0	0.007173	1.691e-05	236570	0
329	Lys	0.021519	0.021519	0.0206751	0	0	0
330	Leu	0.0405063	0.0405063	0.0265823	0	0	0
331	Asp	0.0177215	0.0177215	0.0308017	0	0	0
332	Glu	0.0341772	0.0341772	0.0312236	0	0	0
333	Ala	0.0417722	0.0417722	0.0253165	0	0	0
334	Asn	0.0291139	0	0.0139241	Multiple alt alleles	100	Yes
335	Leu	0.0405063	0	0	1.631e-05	245264	0
336	Pro	0.0443038	0	0.007173	4.073e-06	245528	0
337	Lys	0.021519	0.021519	0.0185654	0	0	0
338	Glu	0.0341772	0.0341772	0.0253165	0	0	0
339	Ile	0.0202532	0.0202532	0.0181435	0	0	0
340	Asn	0.0291139	0	0.0202532	4.065e-06	245974	0
341	Leu	0.0405063	0.0405063	0.0185654	0	0	0
342	Val	0.0151899	0.0151899	0.0244726	0	246090	0
343	Asp	0.0177215	0.0177215	0.0168776	0	0	0
344	Asp	0.0177215	0.0177215	0.0118143	0	0	0
345	Tyr	0.0101266	0	0.0109705	3.969e-05	277138	0
346	Phe	0.0151899	0.0151899	0.0164557	0	0	0
347	Glu	0.0341772	0.0341772	0.0299578	0	0	0
348	Leu	0.0405063	0.0405063	0.0299578	0	0	0
349	Val	0.0151899	0.0151899	0.0185654	0	0	0
350	Gln	0.0164557	0	0.0126582	Multiple alt alleles	100	Yes
351	His	0.0227848	0.0227848	0.00759494	0	0	0
352	Glu	0.0341772	0	0.00759494	4.061e-06	246260	0
353	Tyr	0.0101266	0	0	4.061e-06	246258	0
354	Lys	0.021519	0	0.007173	Multiple alt alleles	100	Yes
355	Lys	0.021519	0.021519	0.00759494	0	0	0
356	Trp	0.00126582	0.00126582	0.0130802	0	0	0
357	Gln	0.0164557	0.0164557	0.00590717	0	0	0
358	Glu	0.0341772	0	0.00548523	4.061e-06	246242	0
359	Asn	0.0291139	0	0	1.218e-05	246270	0
360	Ser	0.0392405	0	0	1.082e-05	277218	0
361	Glu	0.0341772	0	0	Multiple alt alleles	100	Yes
362	Gln	0.0164557	0	0	4.061e-06	246270	0
363	Gly	0.0455696	0	0.0172996	Multiple alt alleles	100	Yes
364	Arg	0.0518987	0.0518987	0.0345992	0	0	0
365	Arg	0.0518987	0.0518987	0.0459916	0	0	0
366	Glu	0.0341772	0.0341772	0.028692	0	0	0
367	Gly	0.0455696	0	0.0113924	Multiple alt alleles	100	Yes
368	His	0.0227848	0	0	Multiple alt alleles	100	Yes
369	Ala	0.0417722	0	0.00548523	Multiple alt alleles	100	Yes
370	Gln	0.0164557	0.0164557	0.0151899	0	0	0
371	Asn	0.0291139	0.0291139	0.0299578	0	0	0
372	Pro	0.0443038	0.0443038	0.028692	0	0	0
373	Met	0.0126582	0.0126582	0.0189873	0	0	0
374	Glu	0.0341772	0	0.00421941	2.03e-05	246272	0
375	Pro	0.0443038	0	0	Multiple alt alleles	100	Yes
376	Ser	0.0392405	0	0	8.121e-06	246270	0
377	Val	0.0151899	0	0.0147679	3.655e-05	246262	0
378	Pro	0.0443038	0.0443038	0.0202532	0	0	0
379	Gln	0.0164557	0.0164557	0.0202532	0	0	0
380	Leu	0.0405063	0	0.00548523	4.061e-06	246268	0
381	Ser	0.0392405	0	0	1.443e-05	277252	0
382	Leu	0.0405063	0	0	4.061e-06	246270	0
383	Met	0.0126582	0	0.00590717	Multiple alt alleles	100	Yes
384	Asp	0.0177215	0.0177215	0.0109705	0	0	0
385	Val	0.0151899	0.0151899	0.0181435	0	0	0
386	Lys	0.021519	0.021519	0.0164557	0	0	0
387	Cys	0.0126582	0.0126582	0.0227848	0	0	0
388	Glu	0.0341772	0.0341772	0.0156118	0	0	0
389	Thr	0.0341772	0	0.0261603	1.082e-05	277226	0
390	Pro	0.0443038	0.0443038	0.0147679	0	0	0
391	Asn	0.0291139	0	0.0147679	Multiple alt alleles	100	Yes
392	Cys	0.0126582	0	0	4.061e-06	246270	0
393	Pro	0.0443038	0	0	4.061e-06	246270	0
394	Phe	0.0151899	0	0.00506329	Multiple alt alleles	100	Yes
395	Phe	0.0151899	0.0151899	0.0092827	0	0	0
396	Met	0.0126582	0.0126582	0.0092827	0	0	0
397	Ser	0.0392405	0	0.00421941	Multiple alt alleles	100	Yes
398	Val	0.0151899	0	0.00970464	5.411e-05	277236	0
399	Asn	0.0291139	0.0291139	0.021097	0	0	0
400	Thr	0.0341772	0.0341772	0.0265823	0	0	0
401	Gln	0.0164557	0.0164557	0.0316456	0	0	0
402	Pro	0.0443038	0.0443038	0.0202532	0	0	0
403	Leu	0.0405063	0	0.0189873	Multiple alt alleles	100	Yes
404	Cys	0.0126582	0.0126582	0.00421941	0	0	0
405	His	0.0227848	0	0.00421941	1.624e-05	246264	0
406	Glu	0.0341772	0	0.00421941	Multiple alt alleles	100	Yes
407	Cys	0.0126582	0.0126582	0.00421941	0	0	0
408	Ser	0.0392405	0	0.0156118	4.061e-06	246256	0
409	Glu	0.0341772	0.0341772	0.028692	0	0	0
410	Arg	0.0518987	0.0518987	0.028692	0	0	0
411	Arg	0.0518987	0	0.0227848	Multiple alt alleles	100	Yes
412	Gln	0.0164557	0.0164557	0.00548523	0	0	0
413	Lys	0.021519	0	0.00548523	4.062e-06	246214	0
414	Asn	0.0291139	0	0	8.123e-06	246220	0
415	Gln	0.0164557	0	0.00970464	8.123e-06	246228	0
416	Asn	0.0291139	0.0291139	0.0168776	0	246220	0
417	Lys	0.021519	0.021519	0.0303797	0	0	0
418	Leu	0.0405063	0.0405063	0.035443	0	0	0
419	Pro	0.0443038	0.0443038	0.02827	0	0	0
420	Lys	0.021519	0	0.0147679	4.063e-06	246094	0
421	Leu	0.0405063	0	0	2.844e-05	246104	0
422	Asn	0.0291139	0	0	4.065e-06	245990	0
423	Ser	0.0392405	0	0.007173	3.231e-05	30954	0
424	Lys	0.021519	0.021519	0.007173	0	0	0
425	Pro	0.0443038	0	0.007173	Multiple alt alleles	100	Yes
426	Gly	0.0455696	0	0	4.071e-06	245668	0
427	Pro	0.0443038	0	0	Multiple alt alleles	100	Yes
428	Glu	0.0341772	0	0	4.073e-06	245498	0
429	Gly	0.0455696	0	0.0135021	Multiple alt alleles	100	Yes
430	Leu	0.0405063	0.0405063	0.0135021	0	0	0
431	Pro	0.0443038	0	0.0135021	Multiple alt alleles	100	Yes
432	Gly	0.0455696	0	0	1.449e-05	276136	0
433	Met	0.0126582	0	0	4.083e-06	244946	0
434	Ala	0.0417722	0	0	Multiple alt alleles	100	Yes
435	Leu	0.0405063	0	0	Multiple alt alleles	100	Yes
436	Gly	0.0455696	0	0.0139241	Multiple alt alleles	100	Yes
437	Ala	0.0417722	0.0417722	0.0270042	0	0	0
438	Ser	0.0392405	0.0392405	0.0270042	0	0	0
439	Arg	0.0518987	0	0.0130802	Multiple alt alleles	100	Yes
440	Gly	0.0455696	0	0	Multiple alt alleles	100	Yes
441	Glu	0.0341772	0	0.0139241	5.813e-05	275222	0
442	Ala	0.0417722	0.0417722	0.0172996	0	0	0
443	Tyr	0.0101266	0.0101266	0.0172996	0	0	0
444	Glu	0.0341772	0	0.0181435	4.077e-06	245302	0
445	Pro	0.0443038	0.0443038	0.02827	0	0	0
446	Leu	0.0405063	0.0405063	0.02827	0	0	0
447	Ala	0.0417722	0	0.0135021	Multiple alt alleles	100	Yes
448	Trp	0.00126582	0	0	Multiple alt alleles	100	Yes
449	Asn	0.0291139	0	0.0147679	Multiple alt alleles	100	Yes
450	Pro	0.0443038	0.0443038	0.0147679	0	0	0
451	Glu	0.0341772	0	0.0261603	4.075e-06	245404	0
452	Glu	0.0341772	0.0341772	0.0113924	0	0	0
453	Ser	0.0392405	0	0.0113924	8.151e-06	245356	0
454	Thr	0.0341772	0	0	Multiple alt alleles	100	Yes
455	Gly	0.0455696	0	0	Multiple alt alleles	100	Yes
456	Gly	0.0455696	0	0	Multiple alt alleles	100	Yes
457	Pro	0.0443038	0	0.00759494	Multiple alt alleles	100	Yes
458	His	0.0227848	0.0227848	0.00759494	0	0	0
459	Ser	0.0392405	0	0.021519	1.629e-05	245598	0
460	Ala	0.0417722	0.0417722	0.0139241	0	0	0
461	Pro	0.0443038	0	0.0139241	8.141e-06	245660	0
462	Pro	0.0443038	0	0	8.137e-06	245790	0
463	Thr	0.0341772	0	0	4.066e-06	245936	0
464	Ala	0.0417722	0	0.0147679	Multiple alt alleles	100	Yes
465	Pro	0.0443038	0.0443038	0.0147679	0	0	0
466	Ser	0.0392405	0	0.0147679	Multiple alt alleles	100	Yes
467	Pro	0.0443038	0	0.00506329	4.066e-06	245962	0
468	Phe	0.0151899	0.0151899	0.0185654	0	0	0
469	Leu	0.0405063	0.0405063	0.0185654	0	0	0
470	Phe	0.0151899	0	0.0135021	4.065e-06	245998	0
471	Ser	0.0392405	0	0.0113924	Multiple alt alleles	100	Yes
472	Glu	0.0341772	0.0341772	0.0227848	0	0	0
473	Thr	0.0341772	0.0341772	0.0341772	0	0	0
474	Thr	0.0341772	0.0341772	0.0367089	0	0	0
475	Ala	0.0417722	0.0417722	0.0295359	0	0	0
476	Met	0.0126582	0.0126582	0.0253165	0	0	0
477	Lys	0.021519	0.021519	0.0113924	0	0	0
478	Cys	0.0126582	0	0.007173	4.065e-06	246012	0
479	Arg	0.0518987	0	0.0130802	4.065e-06	245988	0
480	Ser	0.0392405	0.0392405	0.0130802	0	0	0
481	Pro	0.0443038	0	0.0130802	1.22e-05	245930	0
482	Gly	0.0455696	0	0.00421941	1.627e-05	245916	0
483	Cys	0.0126582	0.0126582	0.0189873	0	0	0
484	Pro	0.0443038	0.0443038	0.0240506	0	0	0
485	Phe	0.0151899	0.0151899	0.0198312	0	0	0
486	Thr	0.0341772	0	0.0185654	8.127e-06	246092	0
487	Leu	0.0405063	0.0405063	0.0232068	0	0	0
488	Asn	0.0291139	0.0291139	0.02827	0	0	0
489	Val	0.0151899	0.0151899	0.0147679	0	0	0
490	Gln	0.0164557	0	0.0126582	Multiple alt alleles	100	Yes
491	His	0.0227848	0.0227848	0.00759494	0	0	0
492	Asn	0.0291139	0	0.00759494	Multiple alt alleles	100	Yes
493	Gly	0.0455696	0	0.00506329	4.063e-06	246138	0
494	Phe	0.0151899	0.0151899	0.0092827	0	0	0
495	Cys	0.0126582	0.0126582	0.0206751	0	0	0
496	Glu	0.0341772	0.0341772	0.0156118	0	0	0
497	Arg	0.0518987	0	0.0156118	2.031e-05	246152	0
498	Cys	0.0126582	0.0126582	0.0118143	0	0	0
499	His	0.0227848	0.0227848	0.0118143	0	0	0
500	Asn	0.0291139	0	0.00759494	Multiple alt alleles	100	Yes
501	Ala	0.0417722	0	0	Multiple alt alleles	100	Yes
502	Arg	0.0518987	0	0	Multiple alt alleles	100	Yes
503	Gln	0.0164557	0	0.0135021	4.063e-06	246142	0
504	Leu	0.0405063	0.0405063	0.0135021	0	0	0
505	His	0.0227848	0	0.0135021	Multiple alt alleles	100	Yes
506	Ala	0.0417722	0	0	Multiple alt alleles	100	Yes
507	Ser	0.0392405	0	0	Multiple alt alleles	100	Yes
508	His	0.0227848	0	0	1.218e-05	246210	0
509	Ala	0.0417722	0	0	Multiple alt alleles	100	Yes
510	Pro	0.0443038	0	0	4.061e-06	246224	0
511	Asp	0.0177215	0	0	Multiple alt alleles	100	Yes
512	His	0.0227848	0	0.0113924	3.228e-05	30980	0
513	Thr	0.0341772	0.0341772	0.0113924	0	0	0
514	Arg	0.0518987	0	0.0113924	Multiple alt alleles	100	Yes
515	His	0.0227848	0	0	4.061e-06	246238	0
516	Leu	0.0405063	0	0	4.061e-06	246242	0
517	Asp	0.0177215	0	0	Multiple alt alleles	100	Yes
518	Pro	0.0443038	0	0	1.218e-05	246224	0
519	Gly	0.0455696	0	0.007173	Multiple alt alleles	100	Yes
520	Lys	0.021519	0.021519	0.0113924	0	0	0
521	Cys	0.0126582	0.0126582	0.0113924	0	0	0
522	Gln	0.0164557	0	0.00421941	7.214e-06	277224	0
523	Ala	0.0417722	0	0.00421941	4.061e-06	246244	0
524	Cys	0.0126582	0.0126582	0.0177215	0	0	0
525	Leu	0.0405063	0.0405063	0.0232068	0	0	0
526	Gln	0.0164557	0.0164557	0.0189873	0	0	0
527	Asp	0.0177215	0	0.0105485	4.061e-06	246258	0
528	Val	0.0151899	0.0151899	0.0164557	0	0	0
529	Thr	0.0341772	0.0341772	0.0337553	0	0	0
530	Arg	0.0518987	0.0518987	0.028692	0	0	0
531	Thr	0.0341772	0	0.0223629	4.061e-06	246246	0
532	Phe	0.0151899	0.0151899	0.0147679	0	0	0
533	Asn	0.0291139	0.0291139	0.0299578	0	0	0
534	Gly	0.0455696	0.0455696	0.0316456	0	0	0
535	Ile	0.0202532	0.0202532	0.0261603	0	0	0
536	Cys	0.0126582	0.0126582	0.0240506	0	0	0
537	Ser	0.0392405	0.0392405	0.0172996	0	0	0
538	Thr	0.0341772	0	0.0172996	4.061e-06	246248	0
539	Cys	0.0126582	0.0126582	0.00421941	0	0	0
540	Phe	0.0151899	0	0.0113924	4.061e-06	246234	0
541	Lys	0.021519	0.021519	0.007173	0	0	0
542	Arg	0.0518987	0	0.0185654	6.458e-05	30968	0
543	Thr	0.0341772	0.0341772	0.0113924	0	0	0
544	Thr	0.0341772	0	0.0113924	8.122e-06	246250	0
545	Ala	0.0417722	0	0.0113924	0.0004329	277198	0
546	Glu	0.0341772	0.0341772	0.0113924	0	0	0
547	Ala	0.0417722	0	0.0113924	4.061e-06	246240	0
548	Ser	0.0392405	0	0	4.061e-06	246240	0
549	Ser	0.0392405	0	0	Multiple alt alleles	100	Yes
550	Ser	0.0392405	0	0	8.122e-06	246242	0
551	Leu	0.0405063	0	0	8.122e-06	246240	0
552	Ser	0.0392405	0	0.0113924	4.061e-06	246236	0
553	Thr	0.0341772	0.0341772	0.0244726	0	0	0
554	Ser	0.0392405	0.0392405	0.0244726	0	0	0
555	Leu	0.0405063	0	0.0130802	4.061e-06	246242	0
556	Pro	0.0443038	0	0	Multiple alt alleles	100	Yes
557	Pro	0.0443038	0	0.0130802	3.23e-05	30964	0
558	Ser	0.0392405	0.0392405	0.0130802	0	0	0
559	Cys	0.0126582	0	0.0206751	Multiple alt alleles	100	Yes
560	His	0.0227848	0.0227848	0.00759494	0	0	0
561	Gln	0.0164557	0	0.0248945	4.062e-06	246200	0
562	Arg	0.0518987	0.0518987	0.0303797	0	0	0
563	Ser	0.0392405	0.0392405	0.0375527	0	0	0
564	Lys	0.021519	0.021519	0.0202532	0	0	0
565	Ser	0.0392405	0	0.007173	4.062e-06	246198	0
566	Asp	0.0177215	0	0	Multiple alt alleles	100	Yes
567	Pro	0.0443038	0	0	4.062e-06	246166	0
568	Ser	0.0392405	0	0	Multiple alt alleles	100	Yes
569	Arg	0.0518987	0	0	Multiple alt alleles	100	Yes
570	Leu	0.0405063	0	0	0.0001119	277054	0
571	Val	0.0151899	0	0	Multiple alt alleles	100	Yes
572	Arg	0.0518987	0	0.0130802	Multiple alt alleles	100	Yes
573	Ser	0.0392405	0.0392405	0.0278481	0	0	0
574	Pro	0.0443038	0.0443038	0.0409283	0	0	0
575	Ser	0.0392405	0.0392405	0.0278481	0	0	0
576	Pro	0.0443038	0	0.0130802	Multiple alt alleles	100	Yes
577	His	0.0227848	0	0.0130802	4.065e-06	246030	0
578	Ser	0.0392405	0.0392405	0.0130802	0	0	0
579	Cys	0.0126582	0	0.0130802	7.22e-06	277010	0
580	His	0.0227848	0	0	4.064e-06	246058	0
581	Arg	0.0518987	0	0.0139241	Multiple alt alleles	100	Yes
582	Ala	0.0417722	0.0417722	0.0291139	0	0	0
583	Gly	0.0455696	0.0455696	0.0291139	0	0	0
584	Asn	0.0291139	0	0.0151899	Multiple alt alleles	100	Yes
585	Asp	0.0177215	0	0	Multiple alt alleles	100	Yes
586	Ala	0.0417722	0	0	Multiple alt alleles	100	Yes
587	Pro	0.0443038	0	0.0139241	0.0001263	277084	1
588	Ala	0.0417722	0.0417722	0.0139241	0	0	0
589	Gly	0.0455696	0	0.0181435	4.063e-06	246094	0
590	Cys	0.0126582	0.0126582	0.00421941	0	0	0
591	Leu	0.0405063	0	0.0172996	Multiple alt alleles	100	Yes
592	Ser	0.0392405	0.0392405	0.0185654	0	0	0
593	Gln	0.0164557	0.0164557	0.0324895	0	0	0
594	Ala	0.0417722	0.0417722	0.0194093	0	0	0
595	Ala	0.0417722	0	0.0139241	Multiple alt alleles	100	Yes
596	Arg	0.0518987	0	0	Multiple alt alleles	100	Yes
597	Thr	0.0341772	0	0	4.063e-06	246102	0
598	Pro	0.0443038	0	0.0151899	Multiple alt alleles	100	Yes
599	Gly	0.0455696	0.0455696	0.0151899	0	0	0
600	Asp	0.0177215	0	0.0151899	Multiple alt alleles	100	Yes
601	Arg	0.0518987	0	0	4.064e-06	246072	0
602	Thr	0.0341772	0	0	Multiple alt alleles	100	Yes
603	Gly	0.0455696	0	0	Multiple alt alleles	100	Yes
604	Thr	0.0341772	0	0.0130802	Multiple alt alleles	100	Yes
605	Ser	0.0392405	0.0392405	0.0202532	0	0	0
606	Lys	0.021519	0.021519	0.0244726	0	0	0
607	Cys	0.0126582	0.0126582	0.028692	0	0	0
608	Arg	0.0518987	0.0518987	0.021519	0	0	0
609	Lys	0.021519	0	0.0172996	4.065e-06	246012	0
610	Ala	0.0417722	0	0	3.972e-05	276968	0
611	Gly	0.0455696	0	0.00421941	Multiple alt alleles	100	Yes
612	Cys	0.0126582	0.0126582	0.00421941	0	0	0
613	Val	0.0151899	0	0.00759494	2.846e-05	245962	0
614	Tyr	0.0101266	0.0101266	0.00337553	0	0	0
615	Phe	0.0151899	0	0.0185654	3.229e-05	30974	0
616	Gly	0.0455696	0.0455696	0.0151899	0	0	0
617	Thr	0.0341772	0	0.0151899	4.067e-05	245874	0
618	Pro	0.0443038	0	0.0113924	4.067e-06	245872	0
619	Glu	0.0341772	0.0341772	0.021097	0	0	0
620	Asn	0.0291139	0.0291139	0.021097	0	0	0
621	Lys	0.021519	0	0.00970464	1.221e-05	245798	0
622	Gly	0.0455696	0	0	Multiple alt alleles	100	Yes
623	Phe	0.0151899	0	0.00421941	8.137e-06	245782	0
624	Cys	0.0126582	0.0126582	0.0156118	0	0	0
625	Thr	0.0341772	0.0341772	0.0291139	0	0	0
626	Leu	0.0405063	0.0405063	0.0291139	0	0	0
627	Cys	0.0126582	0.0126582	0.0227848	0	0	0
628	Phe	0.0151899	0.0151899	0.0092827	0	0	0
629	Ile	0.0202532	0	0.00506329	Multiple alt alleles	100	Yes
630	Glu	0.0341772	0	0	Multiple alt alleles	100	Yes
631	Tyr	0.0101266	0	0.0172996	8.187e-06	244304	0
632	Arg	0.0518987	0.0518987	0.0172996	0	0	0
633	Glu	0.0341772	0	0.0270042	8.201e-06	243864	0
634	Asn	0.0291139	0.0291139	0.0168776	0	0	0
635	Lys	0.021519	0.021519	0.0168776	0	0	0
636	His	0.0227848	0	0.007173	2.191e-05	273898	0
637	Phe	0.0151899	0	0	Multiple alt alleles	100	Yes
638	Ala	0.0417722	0	0	4.061e-06	246234	0
639	Ala	0.0417722	0	0.0139241	1.218e-05	246214	0
640	Ala	0.0417722	0.0417722	0.0270042	0	0	0
641	Ser	0.0392405	0.0392405	0.0270042	0	0	0
642	Gly	0.0455696	0	0.0202532	Multiple alt alleles	100	Yes
643	Lys	0.021519	0.021519	0.0122363	0	0	0
644	Val	0.0151899	0.0151899	0.0122363	0	0	0
645	Ser	0.0392405	0	0.00506329	Multiple alt alleles	100	Yes
646	Pro	0.0443038	0	0	4.061e-06	246258	0
647	Thr	0.0341772	0	0	0.001789	277222	0
648	Ala	0.0417722	0	0	Multiple alt alleles	100	Yes
649	Ser	0.0392405	0	0	4.061e-06	246264	0
650	Arg	0.0518987	0	0.00506329	4.061e-06	246264	0
651	Phe	0.0151899	0.0151899	0.0105485	0	0	0
652	Gln	0.0164557	0.0164557	0.0105485	0	0	0
653	Asn	0.0291139	0	0.00548523	3.229e-05	30968	0
654	Thr	0.0341772	0	0.00675105	Multiple alt alleles	100	Yes
655	Ile	0.0202532	0.0202532	0.00675105	0	0	0
656	Pro	0.0443038	0	0.0109705	8.121e-06	246268	0
657	Cys	0.0126582	0.0126582	0.0177215	0	0	0
658	Leu	0.0405063	0.0405063	0.0177215	0	0	0
659	Gly	0.0455696	0	0.0135021	2.842e-05	246266	0
660	Arg	0.0518987	0	0	3.23e-05	30956	0
661	Glu	0.0341772	0	0	4.061e-06	246268	0
662	Cys	0.0126582	0	0	3.249e-05	246266	0
663	Gly	0.0455696	0	0.0113924	8.121e-06	246266	0
664	Thr	0.0341772	0.0341772	0.0113924	0	0	0
665	Leu	0.0405063	0	0.0113924	Multiple alt alleles	100	Yes
666	Gly	0.0455696	0	0.0130802	4.061e-06	246268	0
667	Ser	0.0392405	0.0392405	0.0130802	0	0	0
668	Thr	0.0341772	0	0.0130802	Multiple alt alleles	100	Yes
669	Met	0.0126582	0	0.00506329	4.061e-06	246272	0
670	Phe	0.0151899	0.0151899	0.00506329	0	0	0
671	Glu	0.0341772	0	0.00506329	3.23e-05	30962	0
672	Gly	0.0455696	0	0.00337553	4.061e-06	246272	0
673	Tyr	0.0101266	0.0101266	0.00759494	0	0	0
674	Cys	0.0126582	0.0126582	0.0130802	0	0	0
675	Gln	0.0164557	0.0164557	0.00970464	0	0	0
676	Lys	0.021519	0	0.00970464	4.061e-06	246268	0
677	Cys	0.0126582	0.0126582	0.0092827	0	0	0
678	Phe	0.0151899	0.0151899	0.0092827	0	0	0
679	Ile	0.0202532	0	0.0164557	0.000101	277232	0
680	Glu	0.0341772	0.0341772	0.0253165	0	0	0
681	Ala	0.0417722	0.0417722	0.0308017	0	0	0
682	Gln	0.0164557	0.0164557	0.0194093	0	0	0
683	Asn	0.0291139	0	0.0109705	4.061e-06	246264	0
684	Gln	0.0164557	0.0164557	0.00548523	0	0	0
685	Arg	0.0518987	0	0.0105485	4.061e-06	246264	0
686	Phe	0.0151899	0.0151899	0.0126582	0	0	0
687	His	0.0227848	0.0227848	0.0240506	0	0	0
688	Glu	0.0341772	0.0341772	0.0189873	0	0	0
689	Ala	0.0417722	0	0.0185654	4.061e-06	246222	0
690	Lys	0.021519	0.021519	0.0244726	0	0	0
691	Arg	0.0518987	0.0518987	0.0244726	0	0	0
692	Thr	0.0341772	0	0.028692	4.061e-06	246218	0
693	Glu	0.0341772	0.0341772	0.0113924	0	0	0
694	Glu	0.0341772	0	0.0168776	4.062e-06	246182	0
695	Gln	0.0164557	0.0164557	0.00548523	0	0	0
696	Leu	0.0405063	0	0.00548523	Multiple alt alleles	100	Yes
697	Arg	0.0518987	0	0	0.0003137	264590	1
698	Ser	0.0392405	0	0	Multiple alt alleles	100	Yes
699	Ser	0.0392405	0	0.00548523	Multiple alt alleles	100	Yes
700	Gln	0.0164557	0.0164557	0.00548523	0	0	0
701	Arg	0.0518987	0	0.00548523	Multiple alt alleles	100	Yes
702	Arg	0.0518987	0	0	1.238e-05	242240	0
703	Asp	0.0177215	0	0	4.109e-06	243394	0
704	Val	0.0151899	0	0.0147679	Multiple alt alleles	100	Yes
705	Pro	0.0443038	0.0443038	0.0147679	0	0	0
706	Arg	0.0518987	0	0.0261603	Multiple alt alleles	100	Yes
707	Thr	0.0341772	0.0341772	0.0227848	0	0	0
708	Thr	0.0341772	0.0341772	0.0227848	0	0	0
709	Gln	0.0164557	0	0.0113924	4.075e-06	245396	0
710	Ser	0.0392405	0	0	3.232e-05	30938	0
711	Thr	0.0341772	0	0	4.072e-06	245556	0
712	Ser	0.0392405	0	0.0172996	4.069e-06	245766	0
713	Arg	0.0518987	0.0518987	0.0172996	0	0	0
714	Pro	0.0443038	0	0.0172996	Multiple alt alleles	100	Yes
715	Lys	0.021519	0	0	8.133e-06	245904	0
716	Cys	0.0126582	0	0	8.133e-06	245898	0
717	Ala	0.0417722	0	0	5.058e-05	276782	0
718	Arg	0.0518987	0	0	Multiple alt alleles	100	Yes
719	Ala	0.0417722	0	0.0130802	Multiple alt alleles	100	Yes
720	Ser	0.0392405	0.0392405	0.0130802	0	0	0
721	Cys	0.0126582	0	0.0202532	2.889e-05	276878	0
722	Lys	0.021519	0.021519	0.007173	0	0	0
723	Asn	0.0291139	0	0.0139241	1.22e-05	245918	0
724	Ile	0.0202532	0.0202532	0.00675105	0	0	0
725	Leu	0.0405063	0	0.0206751	0.002196	276860	0
726	Ala	0.0417722	0.0417722	0.0181435	0	0	0
727	Cys	0.0126582	0.0126582	0.0181435	0	0	0
728	Arg	0.0518987	0	0.00421941	2.439e-05	245988	0
729	Ser	0.0392405	0	0	1.219e-05	246070	0
730	Glu	0.0341772	0	0	1.219e-05	246056	0
731	Glu	0.0341772	0	0.0135021	5.283e-05	246066	0
732	Leu	0.0405063	0.0405063	0.0177215	0	0	0
733	Cys	0.0126582	0.0126582	0.0219409	0	0	0
734	Met	0.0126582	0.0126582	0.00843882	0	0	0
735	Glu	0.0341772	0	0.00421941	4.064e-06	246074	0
736	Cys	0.0126582	0	0	4.067e-06	245908	0
737	Gln	0.0164557	0	0.00759494	4.065e-06	246026	0
738	His	0.0227848	0.0227848	0.0223629	0	0	0
739	Pro	0.0443038	0.0443038	0.0320675	0	0	0
740	Asn	0.0291139	0.0291139	0.0299578	0	0	0
741	Gln	0.0164557	0.0164557	0.0324895	0	0	0
742	Arg	0.0518987	0.0518987	0.0227848	0	0	0
743	Met	0.0126582	0	0.0172996	2.44e-05	245870	0
744	Gly	0.0455696	0	0	Multiple alt alleles	100	Yes
745	Pro	0.0443038	0	0	Multiple alt alleles	100	Yes
746	Gly	0.0455696	0	0	4.073e-06	245506	0
747	Ala	0.0417722	0	0	Multiple alt alleles	100	Yes
748	His	0.0227848	0	0	3.67e-05	245258	0
749	Arg	0.0518987	0	0	Multiple alt alleles	100	Yes
750	Gly	0.0455696	0	0.0113924	4.077e-06	245272	0
751	Glu	0.0341772	0.0341772	0.0113924	0	0	0
752	Pro	0.0443038	0	0.0113924	0.0001523	275712	0
753	Ala	0.0417722	0	0	9.719e-05	30866	0
754	Pro	0.0443038	0	0	Multiple alt alleles	100	Yes
755	Glu	0.0341772	0	0	4.097e-06	244092	0
756	Asp	0.0177215	0	0	Multiple alt alleles	100	Yes
757	Pro	0.0443038	0	0	1.46e-05	273914	0
758	Pro	0.0443038	0	0.007173	Multiple alt alleles	100	Yes
759	Lys	0.021519	0.021519	0.007173	0	241558	0
760	Gln	0.0164557	0	0.007173	2.514e-05	238678	0
761	Arg	0.0518987	0	0.00421941	Multiple alt alleles	100	Yes
762	Cys	0.0126582	0.0126582	0.00421941	0	0	0
763	Arg	0.0518987	0	0.0181435	Multiple alt alleles	100	Yes
764	Ala	0.0417722	0.0417722	0.0139241	0	0	0
765	Pro	0.0443038	0	0.0139241	Multiple alt alleles	100	Yes
766	Ala	0.0417722	0	0.00421941	Multiple alt alleles	100	Yes
767	Cys	0.0126582	0.0126582	0.0101266	0	0	0
768	Asp	0.0177215	0.0177215	0.0177215	0	0	0
769	His	0.0227848	0.0227848	0.0185654	0	0	0
770	Phe	0.0151899	0.0151899	0.0278481	0	0	0
771	Gly	0.0455696	0.0455696	0.0299578	0	0	0
772	Asn	0.0291139	0.0291139	0.0248945	0	0	0
773	Ala	0.0417722	0	0.0168776	Multiple alt alleles	100	Yes
774	Lys	0.021519	0.021519	0.0113924	0	0	0
775	Cys	0.0126582	0.0126582	0.0113924	0	0	0
776	Asn	0.0291139	0	0.00421941	Multiple alt alleles	100	Yes
777	Gly	0.0455696	0	0	Multiple alt alleles	100	Yes
778	Tyr	0.0101266	0	0.00421941	4.701e-06	212724	0
779	Cys	0.0126582	0.0126582	0.00421941	0	0	0
780	Asn	0.0291139	0	0.00421941	Multiple alt alleles	100	Yes
781	Glu	0.0341772	0	0.00421941	3.242e-05	30848	0
782	Cys	0.0126582	0.0126582	0.0092827	0	0	0
783	Phe	0.0151899	0.0151899	0.0147679	0	0	0
784	Gln	0.0164557	0.0164557	0.0156118	0	0	0
785	Phe	0.0151899	0.0151899	0.0105485	0	0	0
786	Lys	0.021519	0	0.0105485	Multiple alt alleles	100	Yes
787	Gln	0.0164557	0.0164557	0.00548523	0	0	0
788	Met	0.0126582	0	0.00886076	0.0004899	214314	0
789	Tyr	0.0101266	0.0101266	0.0185654	0	0	0
790	Gly	0.0455696	0.0455696	0.0278481	0	0	0
	Percentile	0.0455696	0.021519		* Multiple alternate alleles reported as = 1. Conserved = 0. Value = allele frequency

## Sheet: Gene reference table
	A20 residue MRF						cont...						cont...						cont...						cont...						cont...						cont...						cont...						MRF score calculation
	Protein Position	Amino acid	Variance frequency	Mutation rate in conserved residue	Mutation rate*residue frequency with cutoff filter		Protein Position	Amino acid	Variance frequency	Mutation rate in conserved residue	Mutation rate*residue frequency with cutoff filter		Protein Position	Amino acid	Variance frequency	Mutation rate in conserved residue	Mutation rate*residue frequency with cutoff filter		Protein Position	Amino acid	Variance frequency	Mutation rate in conserved residue	Mutation rate*residue frequency with cutoff filter		Protein Position	Amino acid	Variance frequency	Mutation rate in conserved residue	Mutation rate*residue frequency with cutoff filter		Protein Position	Amino acid	Variance frequency	Mutation rate in conserved residue	Mutation rate*residue frequency with cutoff filter		Protein Position	Amino acid	Variance frequency	Mutation rate in conserved residue	Mutation rate*residue frequency with cutoff filter		Protein Position	Amino acid	Variance frequency	Mutation rate in conserved residue	Mutation rate*residue frequency with cutoff filter		Amino acid
	p.1	Met	0	0.5	0.0125		p.101	Gly	8.162e-06	0	0		p.201	Asn	0	0.57	0.029325		p.301	Lys	0	0.37	0.0214348		p.401	Gln	0	0.33	0.0163333		p.501	Ala	Multiple alt alleles	0	0		p.601	Arg	4.064e-06	0	0		p.701	Arg	Multiple alt alleles	0	0		Trp
	p.2	Ala	Multiple alt alleles	0	0		p.102	Asn	0.01243	0	0		p.202	Ile	1.443e-05	0	0		p.302	Leu	0	0.5	0.0405		p.402	Pro	0	0.62	0.044375		p.502	Arg	Multiple alt alleles	0	0		p.602	Thr	Multiple alt alleles	0	0		p.702	Arg	1.238e-05	0	0		Cys
	p.3	Glu	0	0.47	0.0341053		p.103	Cys	0	0.25	0.01275		p.203	Leu	0	0.5	0.0405		p.303	Leu	4.063e-06	0	0		p.403	Leu	Multiple alt alleles	0	0		p.503	Gln	4.063e-06	0	0		p.603	Gly	Multiple alt alleles	0	0		p.703	Asp	4.109e-06	0	0		Gln
	p.4	Gln	0	0.33	0.0163333		p.104	Leu	Multiple alt alleles	0	0		p.204	Arg	4.061e-06	0	0		p.304	Lys	Multiple alt alleles	0	0		p.404	Cys	0	0.25	0.01275		p.504	Leu	0	0.5	0.0405		p.604	Thr	Multiple alt alleles	0	0		p.704	Val	Multiple alt alleles	0	0		Phe
	p.5	Val	0	0.41	0.00951724		p.105	Met	4.075e-06	0	0		p.205	Arg	4.061e-06	0	0		p.305	Glu	Multiple alt alleles	0	0		p.405	His	1.624e-05	0	0		p.505	His	Multiple alt alleles	0	0		p.605	Ser	0	0.58	0.0391887		p.705	Pro	0	0.62	0.044375		Lys
	p.6	Leu	0	0.5	0.0405		p.106	His	4.075e-06	0	0		p.206	Pro	0	0.62	0.044375		p.306	Tyr	0	0.44	0.0164444		p.406	Glu	Multiple alt alleles	0	0		p.506	Ala	Multiple alt alleles	0	0		p.606	Lys	0	0.37	0.0214348		p.706	Arg	Multiple alt alleles	0	0		Val
	p.7	Pro	0	0.62	0.044375		p.107	Ala	0	0.66	0.04158		p.207	Ile	Multiple alt alleles	0	0		p.307	Leu	7.584e-05	0	0		p.407	Cys	0	0.25	0.01275		p.507	Ser	Multiple alt alleles	0	0		p.607	Cys	0	0.25	0.01275		p.707	Thr	0	0.57	0.0338936		Tyr
	p.8	Gln	Multiple alt alleles	0	0		p.108	Thr	0.000123	0	0		p.208	Ile	1.443e-05	0	0		p.308	Met	Multiple alt alleles	0	0		p.408	Ser	4.061e-06	0	0		p.508	His	1.218e-05	0	0		p.608	Arg	0	0.73	0.0519821		p.708	Thr	0	0.57	0.0338936		Asp
	p.9	Ala	4.07e-06	0	0		p.109	Ser	4.069e-06	0	0		p.209	Val	0	0.41	0.00951724		p.309	Val	4.07e-06	0	0		p.409	Glu	0	0.47	0.0341053		p.509	Ala	Multiple alt alleles	0	0		p.609	Lys	4.065e-06	0	0		p.709	Gln	4.075e-06	0	0		Glu
	p.10	Leu	0	0.5	0.0405		p.110	Gln	0	0.33	0.0163333		p.210	Ile	0	0.59	0.0201481		p.310	Ile	1.084e-05	0	0		p.410	Arg	0	0.73	0.0519821		p.510	Pro	4.061e-06	0	0		p.610	Ala	3.972e-05	0	0		p.710	Ser	3.232e-05	0	0		Leu
	p.11	Tyr	0	0.44	0.0164444		p.111	Tyr	4.065e-06	0	0		p.211	Ser	0	0.58	0.0391887		p.311	Glu	0	0.47	0.0341053		p.411	Arg	Multiple alt alleles	0	0		p.511	Asp	Multiple alt alleles	0	0		p.611	Gly	Multiple alt alleles	0	0		p.711	Thr	4.072e-06	0	0		Met
	p.12	Leu	Multiple alt alleles	0	0		p.112	Met	4.064e-06	0	0		p.212	Asp	0	0.47	0.0177333		p.312	Ile	4.068e-06	0	0		p.412	Gln	0	0.33	0.0163333		p.512	His	3.228e-05	0	0		p.612	Cys	0	0.25	0.01275		p.712	Ser	4.069e-06	0	0		Thr
	p.13	Ser	3.236e-05	0	0		p.113	Trp	0	0.11	0.00122222		p.213	Lys	8.123e-06	0	0		p.313	Pro	4.068e-06	0	0		p.413	Lys	4.062e-06	0	0		p.513	Thr	0	0.57	0.0338936		p.613	Val	2.846e-05	0	0		p.713	Arg	0	0.73	0.0519821		Asn
	p.14	Asn	0	0.57	0.029325		p.114	Gly	Multiple alt alleles	0	0		p.214	Met	4.092e-06	0	0		p.314	Val	Multiple alt alleles	0	0		p.414	Asn	8.123e-06	0	0		p.514	Arg	Multiple alt alleles	0	0		p.614	Tyr	0	0.44	0.0164444		p.714	Pro	Multiple alt alleles	0	0		Ser
	p.15	Met	0	0.5	0.0125		p.115	Val	7.217e-05	0	0		p.215	Leu	0	0.5	0.0405		p.315	Gln	0	0.33	0.0163333		p.415	Gln	8.123e-06	0	0		p.515	His	4.061e-06	0	0		p.615	Phe	3.229e-05	0	0		p.715	Lys	8.133e-06	0	0		Ile
	p.16	Arg	Multiple alt alleles	0	0		p.116	Gln	0	0.33	0.0163333		p.216	Arg	4.085e-06	0	0		p.316	Gly	4.069e-06	0	0		p.416	Asn	0	0.57	0.029325		p.516	Leu	4.061e-06	0	0		p.616	Gly	0	0.8	0.0456		p.716	Cys	8.133e-06	0	0		His
	p.17	Lys	8.128e-06	0	0		p.117	Asp	0	0.47	0.0177333		p.217	Ser	4.083e-06	0	0		p.317	Trp	0	0.11	0.00122222		p.417	Lys	0	0.37	0.0214348		p.517	Asp	Multiple alt alleles	0	0		p.617	Thr	4.067e-05	0	0		p.717	Ala	5.058e-05	0	0		Pro
	p.18	Ala	0	0.66	0.04158		p.118	Thr	0	0.57	0.0338936		p.218	Leu	0	0.5	0.0405		p.318	Asp	0	0.47	0.0177333		p.418	Leu	0	0.5	0.0405		p.518	Pro	1.218e-05	0	0		p.618	Pro	4.067e-06	0	0		p.718	Arg	Multiple alt alleles	0	0		Ala
	p.19	Val	0	0.41	0.00951724		p.119	Asp	0	0.47	0.0177333		p.219	Glu	1.085e-05	0	0		p.319	His	4.079e-06	0	0		p.419	Pro	0	0.62	0.044375		p.519	Gly	Multiple alt alleles	0	0		p.619	Glu	0	0.47	0.0341053		p.719	Ala	Multiple alt alleles	0	0		Arg
	p.20	Lys	4.063e-06	0	0		p.120	Leu	0	0.5	0.0405		p.220	Ser	0	0.58	0.0391887		p.320	Gly	9.817e-05	0	0		p.420	Lys	4.063e-06	0	0		p.520	Lys	0	0.37	0.0214348		p.620	Asn	0	0.57	0.029325		p.720	Ser	0	0.58	0.0391887		Gly
	p.21	Ile	Multiple alt alleles	0	0		p.121	Val	0	0.41	0.00951724		p.221	Gly	0	0.8	0.0456		p.321	Thr	4.096e-06	0	0		p.421	Leu	2.844e-05	0	0		p.521	Cys	0	0.25	0.01275		p.621	Lys	1.221e-05	0	0		p.721	Cys	2.889e-05	0	0
	p.22	Arg	3.232e-05	0	0		p.122	Leu	Multiple alt alleles	0	0		p.222	Ser	0	0.58	0.0391887		p.322	Thr	6.211e-05	0	0		p.422	Asn	4.065e-06	0	0		p.522	Gln	7.214e-06	0	0		p.622	Gly	Multiple alt alleles	0	0		p.722	Lys	0	0.37	0.0214348
	p.23	Glu	0	0.47	0.0341053		p.123	Arg	0	0.73	0.0519821		p.223	Asn	0	0.57	0.029325		p.323	His	4.114e-06	0	0		p.423	Ser	3.231e-05	0	0		p.523	Ala	4.061e-06	0	0		p.623	Phe	8.137e-06	0	0		p.723	Asn	1.22e-05	0	0		Functional residues
	p.24	Arg	0	0.73	0.0519821		p.124	Lys	0	0.37	0.0214348		p.224	Phe	Multiple alt alleles	0	0		p.324	Leu	0	0.5	0.0405		p.424	Lys	0	0.37	0.0214348		p.524	Cys	0	0.25	0.01275		p.624	Cys	0	0.25	0.01275		p.724	Ile	0	0.59	0.0201481		Type
	p.25	Thr	2.437e-05	0	0		p.125	Ala	Multiple alt alleles	0	0		p.225	Ala	8.135e-06	0	0		p.325	Ile	4.149e-06	0	0		p.425	Pro	Multiple alt alleles	0	0		p.525	Leu	0	0.5	0.0405		p.625	Thr	0	0.57	0.0338936		p.725	Leu	0.002196	0	0		Active site
	p.26	Pro	0	0.62	0.044375		p.126	Leu	4.061e-06	0	0		p.226	Pro	0	0.62	0.044375		p.326	Asn	8.345e-06	0	0		p.426	Gly	4.071e-06	0	0		p.526	Gln	0	0.33	0.0163333		p.626	Leu	0	0.5	0.0405		p.726	Ala	0	0.66	0.04158		Active site
	p.27	Glu	4.062e-06	0	0		p.127	Phe	Multiple alt alleles	0	0		p.227	Leu	0	0.5	0.0405		p.327	Ala	Multiple alt alleles	0	0		p.427	Pro	Multiple alt alleles	0	0		p.527	Asp	4.061e-06	0	0		p.627	Cys	0	0.25	0.01275		p.727	Cys	0	0.25	0.01275		Active site
	p.28	Asp	4.062e-06	0	0		p.128	Ser	4.061e-06	0	0		p.228	Lys	0	0.37	0.0214348		p.328	Ala	1.691e-05	0	0		p.428	Glu	4.073e-06	0	0		p.528	Val	0	0.41	0.00951724		p.628	Phe	0	0.35	0.0151765		p.728	Arg	2.439e-05	0	0		Modified residue
	p.29	Ile	Multiple alt alleles	0	0		p.129	Thr	Multiple alt alleles	0	0		p.229	Val	0	0.41	0.00951724		p.329	Lys	0	0.37	0.0214348		p.429	Gly	Multiple alt alleles	0	0		p.529	Thr	0	0.57	0.0338936		p.629	Ile	Multiple alt alleles	0	0		p.729	Ser	1.219e-05	0	0		Modified residue
	p.30	Phe	Multiple alt alleles	0	0		p.130	Leu	Multiple alt alleles	0	0		p.230	Gly	3.229e-05	0	0		p.330	Leu	0	0.5	0.0405		p.430	Leu	0	0.5	0.0405		p.530	Arg	0	0.73	0.0519821		p.630	Glu	Multiple alt alleles	0	0		p.730	Glu	1.219e-05	0	0		Modified residue
	p.31	Lys	Multiple alt alleles	0	0		p.131	Lys	0	0.37	0.0214348		p.231	Gly	4.062e-06	0	0		p.331	Asp	0	0.47	0.0177333		p.431	Pro	Multiple alt alleles	0	0		p.531	Thr	4.061e-06	0	0		p.631	Tyr	8.187e-06	0	0		p.731	Glu	5.283e-05	0	0		Modified residue
	p.32	Pro	0	0.62	0.044375		p.132	Glu	0	0.47	0.0341053		p.232	Ile	0	0.59	0.0201481		p.332	Glu	0	0.47	0.0341053		p.432	Gly	1.449e-05	0	0		p.532	Phe	0	0.35	0.0151765		p.632	Arg	0	0.73	0.0519821		p.732	Leu	0	0.5	0.0405		Site
	p.33	Thr	4.061e-06	0	0		p.133	Thr	0	0.57	0.0338936		p.233	Tyr	4.062e-06	0	0		p.333	Ala	0	0.66	0.04158		p.433	Met	4.083e-06	0	0		p.533	Asn	0	0.57	0.029325		p.633	Glu	8.201e-06	0	0		p.733	Cys	0	0.25	0.01275		Domain
	p.34	Asn	0	0.57	0.029325		p.134	Asp	0	0.47	0.0177333		p.234	Leu	4.062e-06	0	0		p.334	Asn	Multiple alt alleles	0	0		p.434	Ala	Multiple alt alleles	0	0		p.534	Gly	0	0.8	0.0456		p.634	Asn	0	0.57	0.029325		p.734	Met	0	0.5	0.0125		Region
	p.35	Gly	0	0.8	0.0456		p.135	Thr	0	0.57	0.0338936		p.235	Pro	0	0.62	0.044375		p.335	Leu	1.631e-05	0	0		p.435	Leu	Multiple alt alleles	0	0		p.535	Ile	0	0.59	0.0201481		p.635	Lys	0	0.37	0.0214348		p.735	Glu	4.064e-06	0	0		Region
	p.36	Ile	Multiple alt alleles	0	0		p.136	Arg	Multiple alt alleles	0	0		p.236	Leu	0	0.5	0.0405		p.336	Pro	4.073e-06	0	0		p.436	Gly	Multiple alt alleles	0	0		p.536	Cys	0	0.25	0.01275		p.636	His	2.191e-05	0	0		p.736	Cys	4.067e-06	0	0		Region
	p.37	Ile	0	0.59	0.0201481		p.137	Asn	8.122e-06	0	0		p.237	His	4.061e-06	0	0		p.337	Lys	0	0.37	0.0214348		p.437	Ala	0	0.66	0.04158		p.537	Ser	0	0.58	0.0391887		p.637	Phe	Multiple alt alleles	0	0		p.737	Gln	4.065e-06	0	0		Region
	p.38	His	0	0.6	0.0228		p.138	Phe	0	0.35	0.0151765		p.238	Trp	0	0.11	0.00122222		p.338	Glu	0	0.47	0.0341053		p.438	Ser	0	0.58	0.0391887		p.538	Thr	4.061e-06	0	0		p.638	Ala	4.061e-06	0	0		p.738	His	0	0.6	0.0228		Region
	p.39	His	4.061e-06	0	0		p.139	Lys	0	0.37	0.0214348		p.239	Pro	0	0.62	0.044375		p.339	Ile	0	0.59	0.0201481		p.439	Arg	Multiple alt alleles	0	0		p.539	Cys	0	0.25	0.01275		p.639	Ala	1.218e-05	0	0		p.739	Pro	0	0.62	0.044375		Region
	p.40	Phe	4.061e-06	0	0		p.140	Phe	8.122e-06	0	0		p.240	Ala	Multiple alt alleles	0	0		p.340	Asn	4.065e-06	0	0		p.440	Gly	Multiple alt alleles	0	0		p.540	Phe	4.061e-06	0	0		p.640	Ala	0	0.66	0.04158		p.740	Asn	0	0.57	0.029325		Region
	p.41	Lys	0	0.37	0.0214348		p.141	Arg	Multiple alt alleles	0	0		p.241	Gln	0	0.33	0.0163333		p.341	Leu	0	0.5	0.0405		p.441	Glu	5.813e-05	0	0		p.541	Lys	0	0.37	0.0214348		p.641	Ser	0	0.58	0.0391887		p.741	Gln	0	0.33	0.0163333		Region
	p.42	Thr	2.886e-05	0	0		p.142	Trp	0	0.11	0.00122222		p.242	Glu	0	0.47	0.0341053		p.342	Val	0	0.41	0.00951724		p.442	Ala	0	0.66	0.04158		p.542	Arg	6.458e-05	0	0		p.642	Gly	Multiple alt alleles	0	0		p.742	Arg	0	0.73	0.0519821		Region
	p.43	Met	0	0.5	0.0125		p.143	Gln	0	0.33	0.0163333		p.243	Cys	0	0.25	0.01275		p.343	Asp	0	0.47	0.0177333		p.443	Tyr	0	0.44	0.0164444		p.543	Thr	0	0.57	0.0338936		p.643	Lys	0	0.37	0.0214348		p.743	Met	2.44e-05	0	0		Zinc finger
	p.44	His	4.061e-06	0	0		p.144	Leu	4.062e-06	0	0		p.244	Tyr	0	0.44	0.0164444		p.344	Asp	0	0.47	0.0177333		p.444	Glu	4.077e-06	0	0		p.544	Thr	8.122e-06	0	0		p.644	Val	0	0.41	0.00951724		p.744	Gly	Multiple alt alleles	0	0		Zinc finger
	p.45	Arg	Multiple alt alleles	0	0		p.145	Glu	8.124e-06	0	0		p.245	Arg	0	0.73	0.0519821		p.345	Tyr	3.969e-05	0	0		p.445	Pro	0	0.62	0.044375		p.545	Ala	0.0004329	0	0		p.645	Ser	Multiple alt alleles	0	0		p.745	Pro	Multiple alt alleles	0	0		Zinc finger
	p.46	Tyr	0	0.44	0.0164444		p.146	Ser	0	0.58	0.0391887		p.246	Tyr	4.061e-06	0	0		p.346	Phe	0	0.35	0.0151765		p.446	Leu	0	0.5	0.0405		p.546	Glu	0	0.47	0.0341053		p.646	Pro	4.061e-06	0	0		p.746	Gly	4.073e-06	0	0		Zinc finger
	p.47	Thr	4.061e-06	0	0		p.147	Leu	4.062e-06	0	0		p.247	Pro	3.229e-05	0	0		p.347	Glu	0	0.47	0.0341053		p.447	Ala	Multiple alt alleles	0	0		p.547	Ala	4.061e-06	0	0		p.647	Thr	0.001789	0	0		p.747	Ala	Multiple alt alleles	0	0		Zinc finger
	p.48	Leu	Multiple alt alleles	0	0		p.148	Lys	0	0.37	0.0214348		p.248	Ile	5.28e-05	0	0		p.348	Leu	0	0.5	0.0405		p.448	Trp	Multiple alt alleles	0	0		p.548	Ser	4.061e-06	0	0		p.648	Ala	Multiple alt alleles	0	0		p.748	His	3.67e-05	0	0		Zinc finger
	p.49	Glu	0	0.47	0.0341053		p.149	Ser	0	0.58	0.0391887		p.249	Val	0	0.41	0.00951724		p.349	Val	0	0.41	0.00951724		p.449	Asn	Multiple alt alleles	0	0		p.549	Ser	Multiple alt alleles	0	0		p.649	Ser	4.061e-06	0	0		p.749	Arg	Multiple alt alleles	0	0		Zinc finger
	p.50	Met	0	0.5	0.0125		p.150	Gln	1.083e-05	0	0		p.250	Leu	3.229e-05	0	0		p.350	Gln	Multiple alt alleles	0	0		p.450	Pro	0	0.62	0.044375		p.550	Ser	8.122e-06	0	0		p.650	Arg	4.061e-06	0	0		p.750	Gly	4.077e-06	0	0
	p.51	Phe	0	0.35	0.0151765		p.151	Glu	0	0.47	0.0341053		p.251	Gly	8.124e-06	0	0		p.351	His	0	0.6	0.0228		p.451	Glu	4.075e-06	0	0		p.551	Leu	8.122e-06	0	0		p.651	Phe	0	0.35	0.0151765		p.751	Glu	0	0.47	0.0341053
	p.52	Arg	4.061e-06	0	0		p.152	Phe	0	0.35	0.0151765		p.252	Tyr	0	0.44	0.0164444		p.352	Glu	4.061e-06	0	0		p.452	Glu	0	0.47	0.0341053		p.552	Ser	4.061e-06	0	0		p.652	Gln	0	0.33	0.0163333		p.752	Pro	0.0001523	0	0
	p.53	Thr	0	0.57	0.0338936		p.153	Val	8.13e-06	0	0		p.253	Asp	Multiple alt alleles	0	0		p.353	Tyr	4.061e-06	0	0		p.453	Ser	8.151e-06	0	0		p.553	Thr	0	0.57	0.0338936		p.653	Asn	3.229e-05	0	0		p.753	Ala	9.719e-05	0	0
	p.54	Cys	4.061e-06	0	0		p.154	Glu	Multiple alt alleles	0	0		p.254	Ser	7.217e-06	0	0		p.354	Lys	Multiple alt alleles	0	0		p.454	Thr	Multiple alt alleles	0	0		p.554	Ser	0	0.58	0.0391887		p.654	Thr	Multiple alt alleles	0	0		p.754	Pro	Multiple alt alleles	0	0
	p.55	Gln	0	0.33	0.0163333		p.155	Thr	Multiple alt alleles	0	0		p.255	His	0	0.6	0.0228		p.355	Lys	0	0.37	0.0214348		p.455	Gly	Multiple alt alleles	0	0		p.555	Leu	4.061e-06	0	0		p.655	Ile	0	0.59	0.0201481		p.755	Glu	4.097e-06	0	0
	p.56	Phe	0	0.35	0.0151765		p.156	Gly	4.069e-06	0	0		p.256	His	0	0.6	0.0228		p.356	Trp	0	0.11	0.00122222		p.456	Gly	Multiple alt alleles	0	0		p.556	Pro	Multiple alt alleles	0	0		p.656	Pro	8.121e-06	0	0		p.756	Asp	Multiple alt alleles	0	0
	p.57	Cys	0	0.25	0.01275		p.157	Leu	2.035e-05	0	0		p.257	Phe	0	0.35	0.0151765		p.357	Gln	0	0.33	0.0163333		p.457	Pro	Multiple alt alleles	0	0		p.557	Pro	3.23e-05	0	0		p.657	Cys	0	0.25	0.01275		p.757	Pro	1.46e-05	0	0
	p.58	Pro	Multiple alt alleles	0	0		p.158	Cys	0	0.25	0.01275		p.258	Val	Multiple alt alleles	0	0		p.358	Glu	4.061e-06	0	0		p.458	His	0	0.6	0.0228		p.558	Ser	0	0.58	0.0391887		p.658	Leu	0	0.5	0.0405		p.758	Pro	Multiple alt alleles	0	0
	p.59	Gln	0	0.33	0.0163333		p.159	Tyr	4.075e-06	0	0		p.259	Pro	4.064e-06	0	0		p.359	Asn	1.218e-05	0	0		p.459	Ser	1.629e-05	0	0		p.559	Cys	Multiple alt alleles	0	0		p.659	Gly	2.842e-05	0	0		p.759	Lys	0	0.37	0.0214348
	p.60	Phe	0	0.35	0.0151765		p.160	Asp	3.228e-05	0	0		p.260	Leu	0	0.5	0.0405		p.360	Ser	1.082e-05	0	0		p.460	Ala	0	0.66	0.04158		p.560	His	0	0.6	0.0228		p.660	Arg	3.23e-05	0	0		p.760	Gln	2.514e-05	0	0
	p.61	Arg	2.525e-05	0	0		p.161	Thr	0	0.57	0.0338936		p.261	Val	0	0.41	0.00951724		p.361	Glu	Multiple alt alleles	0	0		p.461	Pro	8.141e-06	0	0		p.561	Gln	4.062e-06	0	0		p.661	Glu	4.061e-06	0	0		p.761	Arg	Multiple alt alleles	0	0
	p.62	Glu	0	0.47	0.0341053		p.162	Arg	Multiple alt alleles	0	0		p.262	Thr	0	0.57	0.0338936		p.362	Gln	4.061e-06	0	0		p.462	Pro	8.137e-06	0	0		p.562	Arg	0	0.73	0.0519821		p.662	Cys	3.249e-05	0	0		p.762	Cys	0	0.25	0.01275
	p.63	Ile	1.624e-05	0	0		p.163	Asn	0	0.57	0.029325		p.263	Leu	0	0.5	0.0405		p.363	Gly	Multiple alt alleles	0	0		p.463	Thr	4.066e-06	0	0		p.563	Ser	0	0.58	0.0391887		p.663	Gly	8.121e-06	0	0		p.763	Arg	Multiple alt alleles	0	0
	p.64	Ile	0	0.59	0.0201481		p.164	Trp	0	0.11	0.00122222		p.264	Lys	Multiple alt alleles	0	0		p.364	Arg	0	0.73	0.0519821		p.464	Ala	Multiple alt alleles	0	0		p.564	Lys	0	0.37	0.0214348		p.664	Thr	0	0.57	0.0338936		p.764	Ala	0	0.66	0.04158
	p.65	His	Multiple alt alleles	0	0		p.165	Asn	0	0.57	0.029325		p.265	Asp	0	0.47	0.0177333		p.365	Arg	0	0.73	0.0519821		p.465	Pro	0	0.62	0.044375		p.565	Ser	4.062e-06	0	0		p.665	Leu	Multiple alt alleles	0	0		p.765	Pro	Multiple alt alleles	0	0
	p.66	Lys	7.214e-06	0	0		p.166	Asp	0	0.47	0.0177333		p.266	Ser	0	0.58	0.0391887		p.366	Glu	0	0.47	0.0341053		p.466	Ser	Multiple alt alleles	0	0		p.566	Asp	Multiple alt alleles	0	0		p.666	Gly	4.061e-06	0	0		p.766	Ala	Multiple alt alleles	0	0
	p.67	Ala	Multiple alt alleles	0	0		p.167	Glu	0	0.47	0.0341053		p.267	Gly	4.148e-06	0	0		p.367	Gly	Multiple alt alleles	0	0		p.467	Pro	4.066e-06	0	0		p.567	Pro	4.062e-06	0	0		p.667	Ser	0	0.58	0.0391887		p.767	Cys	0	0.25	0.01275
	p.68	Leu	4.061e-06	0	0		p.168	Trp	0	0.11	0.00122222		p.268	Pro	0	0.62	0.044375		p.368	His	Multiple alt alleles	0	0		p.468	Phe	0	0.35	0.0151765		p.568	Ser	Multiple alt alleles	0	0		p.668	Thr	Multiple alt alleles	0	0		p.768	Asp	0	0.47	0.0177333
	p.69	Ile	Multiple alt alleles	0	0		p.169	Asp	Multiple alt alleles	0	0		p.269	Glu	Multiple alt alleles	0	0		p.369	Ala	Multiple alt alleles	0	0		p.469	Leu	0	0.5	0.0405		p.569	Arg	Multiple alt alleles	0	0		p.669	Met	4.061e-06	0	0		p.769	His	0	0.6	0.0228
	p.70	Asp	4.061e-06	0	0		p.170	Asn	4.467e-05	0	0		p.270	Ile	8.645e-06	0	0		p.370	Gln	0	0.33	0.0163333		p.470	Phe	4.065e-06	0	0		p.570	Leu	0.0001119	0	0		p.670	Phe	0	0.35	0.0151765		p.770	Phe	0	0.35	0.0151765
	p.71	Arg	Multiple alt alleles	0	0		p.171	Leu	4.061e-06	0	0		p.271	Arg	4.235e-06	0	0		p.371	Asn	0	0.57	0.029325		p.471	Ser	Multiple alt alleles	0	0		p.571	Val	Multiple alt alleles	0	0		p.671	Glu	3.23e-05	0	0		p.771	Gly	0	0.8	0.0456
	p.72	Asn	0	0.57	0.029325		p.172	Ile	4.061e-06	0	0		p.272	Ala	0	0.66	0.04158		p.372	Pro	0	0.62	0.044375		p.472	Glu	0	0.47	0.0341053		p.572	Arg	Multiple alt alleles	0	0		p.672	Gly	4.061e-06	0	0		p.772	Asn	0	0.57	0.029325
	p.73	Ile	0	0.59	0.0201481		p.173	Lys	0	0.37	0.0214348		p.273	Val	0	0.41	0.00951724		p.373	Met	0	0.5	0.0125		p.473	Thr	0	0.57	0.0338936		p.573	Ser	0	0.58	0.0391887		p.673	Tyr	0	0.44	0.0164444		p.773	Ala	Multiple alt alleles	0	0
	p.74	Gln	4.061e-06	0	0		p.174	Met	0	0.5	0.0125		p.274	Pro	0	0.62	0.044375		p.374	Glu	2.03e-05	0	0		p.474	Thr	0	0.57	0.0338936		p.574	Pro	0	0.62	0.044375		p.674	Cys	0	0.25	0.01275		p.774	Lys	0	0.37	0.0214348
	p.75	Ala	0	0.66	0.04158		p.175	Ala	0	0.66	0.04158		p.275	Leu	0	0.5	0.0405		p.375	Pro	Multiple alt alleles	0	0		p.475	Ala	0	0.66	0.04158		p.575	Ser	0	0.58	0.0391887		p.675	Gln	0	0.33	0.0163333		p.775	Cys	0	0.25	0.01275
	p.76	Thr	4.061e-06	0	0		p.176	Ser	0	0.58	0.0391887		p.276	Val	0	0.41	0.00951724		p.376	Ser	8.121e-06	0	0		p.476	Met	0	0.5	0.0125		p.576	Pro	Multiple alt alleles	0	0		p.676	Lys	4.061e-06	0	0		p.776	Asn	Multiple alt alleles	0	0
	p.77	Leu	0	0.5	0.0405		p.177	Thr	0	0.57	0.0338936		p.277	Asn	0.0003507	0	0		p.377	Val	3.655e-05	0	0		p.477	Lys	0	0.37	0.0214348		p.577	His	4.065e-06	0	0		p.677	Cys	0	0.25	0.01275		p.777	Gly	Multiple alt alleles	0	0
	p.78	Glu	4.061e-06	0	0		p.178	Asp	0	0.47	0.0177333		p.278	Arg	4.12e-06	0	0		p.378	Pro	0	0.62	0.044375		p.478	Cys	4.065e-06	0	0		p.578	Ser	0	0.58	0.0391887		p.678	Phe	0	0.35	0.0151765		p.778	Tyr	4.701e-06	0	0
	p.79	Ser	1.804e-05	0	0		p.179	Thr	0	0.57	0.0338936		p.279	Asp	0	0.47	0.0177333		p.379	Gln	0	0.33	0.0163333		p.479	Arg	4.065e-06	0	0		p.579	Cys	7.22e-06	0	0		p.679	Ile	0.000101	0	0		p.779	Cys	0	0.25	0.01275
	p.80	Gln	0	0.33	0.0163333		p.180	Pro	8.122e-06	0	0		p.280	Arg	Multiple alt alleles	0	0		p.380	Leu	4.061e-06	0	0		p.480	Ser	0	0.58	0.0391887		p.580	His	4.064e-06	0	0		p.680	Glu	0	0.47	0.0341053		p.780	Asn	Multiple alt alleles	0	0
	p.81	Lys	4.061e-06	0	0		p.181	Met	4.061e-06	0	0		p.281	Gly	1.088e-05	0	0		p.381	Ser	1.443e-05	0	0		p.481	Pro	1.22e-05	0	0		p.581	Arg	Multiple alt alleles	0	0		p.681	Ala	0	0.66	0.04158		p.781	Glu	3.242e-05	0	0
	p.82	Lys	0	0.37	0.0214348		p.182	Ala	8.122e-06	0	0		p.282	Arg	0	0.73	0.0519821		p.382	Leu	4.061e-06	0	0		p.482	Gly	1.627e-05	0	0		p.582	Ala	0	0.66	0.04158		p.682	Gln	0	0.33	0.0163333		p.782	Cys	0	0.25	0.01275
	p.83	Leu	2.526e-05	0	0		p.183	Arg	Multiple alt alleles	0	0		p.283	Phe	0	0.35	0.0151765		p.383	Met	Multiple alt alleles	0	0		p.483	Cys	0	0.25	0.01275		p.583	Gly	0	0.8	0.0456		p.683	Asn	4.061e-06	0	0		p.783	Phe	0	0.35	0.0151765
	p.84	Asn	4.062e-06	0	0		p.184	Ser	Multiple alt alleles	0	0		p.284	Glu	0	0.47	0.0341053		p.384	Asp	0	0.47	0.0177333		p.484	Pro	0	0.62	0.044375		p.584	Asn	Multiple alt alleles	0	0		p.684	Gln	0	0.33	0.0163333		p.784	Gln	0	0.33	0.0163333
	p.85	Trp	0	0.11	0.00122222		p.185	Gly	0	0.8	0.0456		p.285	Asp	0	0.47	0.0177333		p.385	Val	0	0.41	0.00951724		p.485	Phe	0	0.35	0.0151765		p.585	Asp	Multiple alt alleles	0	0		p.685	Arg	4.061e-06	0	0		p.785	Phe	0	0.35	0.0151765
	p.86	Cys	4.063e-06	0	0		p.186	Leu	0	0.5	0.0405		p.286	Leu	1.627e-05	0	0		p.386	Lys	0	0.37	0.0214348		p.486	Thr	8.127e-06	0	0		p.586	Ala	Multiple alt alleles	0	0		p.686	Phe	0	0.35	0.0151765		p.786	Lys	Multiple alt alleles	0	0
	p.87	Arg	Multiple alt alleles	0	0		p.187	Gln	0	0.33	0.0163333		p.287	Lys	0	0.37	0.0214348		p.387	Cys	0	0.25	0.01275		p.487	Leu	0	0.5	0.0405		p.587	Pro	0.0001263	0	0		p.687	His	0	0.6	0.0228		p.787	Gln	0	0.33	0.0163333
	p.88	Glu	0	0.47	0.0341053		p.188	Tyr	0	0.44	0.0164444		p.288	Val	Multiple alt alleles	0	0		p.388	Glu	0	0.47	0.0341053		p.488	Asn	0	0.57	0.029325		p.588	Ala	0	0.66	0.04158		p.688	Glu	0	0.47	0.0341053		p.788	Met	0.0004899	0	0
	p.89	Val	0	0.41	0.00951724		p.189	Asn	8.121e-06	0	0		p.289	His	4.064e-06	0	0		p.389	Thr	1.082e-05	0	0		p.489	Val	0	0.41	0.00951724		p.589	Gly	4.063e-06	0	0		p.689	Ala	4.061e-06	0	0		p.789	Tyr	0	0.44	0.0164444
	p.90	Arg	0	0.73	0.0519821		p.190	Ser	0	0.58	0.0391887		p.290	Phe	0	0.35	0.0151765		p.390	Pro	0	0.62	0.044375		p.490	Gln	Multiple alt alleles	0	0		p.590	Cys	0	0.25	0.01275		p.690	Lys	0	0.37	0.0214348		p.790	Gly	0	0.8	0.0456
	p.91	Lys	0	0.37	0.0214348		p.191	Leu	0	0.5	0.0405		p.291	Leu	2.033e-05	0	0		p.391	Asn	Multiple alt alleles	0	0		p.491	His	0	0.6	0.0228		p.591	Leu	Multiple alt alleles	0	0		p.691	Arg	0	0.73	0.0519821
	p.92	Leu	0	0.5	0.0405		p.192	Glu	0	0.47	0.0341053		p.292	Thr	0	0.57	0.0338936		p.392	Cys	4.061e-06	0	0		p.492	Asn	Multiple alt alleles	0	0		p.592	Ser	0	0.58	0.0391887		p.692	Thr	4.061e-06	0	0
	p.93	Val	4.066e-06	0	0		p.193	Glu	0	0.47	0.0341053		p.293	Asp	0	0.47	0.0177333		p.393	Pro	4.061e-06	0	0		p.493	Gly	4.063e-06	0	0		p.593	Gln	0	0.33	0.0163333		p.693	Glu	0	0.47	0.0341053
	p.94	Ala	Multiple alt alleles	0	0		p.194	Ile	0	0.59	0.0201481		p.294	Pro	4.064e-06	0	0		p.394	Phe	Multiple alt alleles	0	0		p.494	Phe	0	0.35	0.0151765		p.594	Ala	0	0.66	0.04158		p.694	Glu	4.062e-06	0	0			Varaint frequency (per >100,000)
	p.95	Leu	0	0.5	0.0405		p.195	His	0	0.6	0.0228		p.295	Glu	0	0.47	0.0341053		p.395	Phe	0	0.35	0.0151765		p.495	Cys	0	0.25	0.01275		p.595	Ala	Multiple alt alleles	0	0		p.695	Gln	0	0.33	0.0163333			0 = No mutation known
	p.96	Lys	0	0.37	0.0214348		p.196	Ile	0	0.59	0.0201481		p.296	Asn	Multiple alt alleles	0	0		p.396	Met	0	0.5	0.0125		p.496	Glu	0	0.47	0.0341053		p.596	Arg	Multiple alt alleles	0	0		p.696	Leu	Multiple alt alleles	0	0			1= multiple variants per residue reported
	p.97	Thr	Multiple alt alleles	0	0		p.197	Phe	4.061e-06	0	0		p.297	Glu	0	0.47	0.0341053		p.397	Ser	Multiple alt alleles	0	0		p.497	Arg	2.031e-05	0	0		p.597	Thr	4.063e-06	0	0		p.697	Arg	0.0003137	0	0
	p.98	Asn	0	0.57	0.029325		p.198	Val	0	0.41	0.00951724		p.298	Met	0	0.5	0.0125		p.398	Val	5.411e-05	0	0		p.498	Cys	0	0.25	0.01275		p.598	Pro	Multiple alt alleles	0	0		p.698	Ser	Multiple alt alleles	0	0
	p.99	Gly	Multiple alt alleles	0	0		p.199	Leu	0	0.5	0.0405		p.299	Lys	4.063e-06	0	0		p.399	Asn	0	0.57	0.029325		p.499	His	0	0.6	0.0228		p.599	Gly	0	0.8	0.0456		p.699	Ser	Multiple alt alleles	0	0
	p.100	Asp	7.973e-05	0	0		p.200	Cys	0	0.25	0.01275		p.300	Glu	Multiple alt alleles	0	0		p.400	Thr	0	0.57	0.0338936		p.500	Asn	Multiple alt alleles	0	0		p.600	Asp	Multiple alt alleles	0	0		p.700	Gln	0	0.33	0.0163333
[truncated: 4 more columns]
